# Supplementary material for: Differences in the intrinsic chondrogenic potential of human mesenchymal stromal cells and iPSC‐derived multipotent cells
Source: Clin Transl Med. 2022 Dec 19;12(12):e1112. doi: 10.1002/ctm2.1112 (PMC9763539; doi:10.1002/ctm2.1112)
Supplement: Supplementary file 4 — Supporting material [file CTM2-12-e1112-s005.xlsx]

## Sheet: IPA.STAR.DE.iMSC_B3.vs.MSC_B3
Gene	log2FoldChange	pvalue	adjusted p-value
IBSP	15.4698	0	0
PANX3	14.6194	2.93627e-44	5.58118e-43
XIST	14.1977	4.57867e-33	6.3703e-32
SMOC2	13.2123	3.52872e-73	1.22219e-71
COL10A1	12.1436	1.65839e-223	3.04911e-221
ADAMTS18	12.0572	4.58242e-24	4.60654e-23
FOXA2	11.8286	1.90151e-23	1.8565e-22
STXBP6	11.7847	2.24179e-23	2.1833e-22
SHOX2	11.7643	2.43814e-23	2.37101e-22
MEPE	11.7037	7.94239e-23	7.57395e-22
MEG3	11.635	1.39449e-71	4.68153e-70
CLEC3A	11.2089	1.95434e-83	8.19781e-82
ANO5	11.0446	1.27347e-20	1.10805e-19
FFAR4	10.8176	1.5606e-19	1.28944e-18
SLC8A3	10.7494	9.5742e-26	1.02589e-24
LARGE	10.5373	7.60963e-19	6.04621e-18
ORM1	10.4785	1.35187e-18	1.06212e-17
IFITM5	10.2644	1.91714e-85	8.32579e-84
PHOSPHO1	10.2339	3.78224e-169	4.4824e-167
LGR6	10.188	1.46156e-17	1.09193e-16
RGL3	10.1162	2.0661e-17	1.52921e-16
LINC01384	10.1038	3.59087e-17	2.62321e-16
KLK4	9.97972	1.38214e-30	1.75312e-29
LEP	9.86388	1.33224e-16	9.4176e-16
PROK1	9.82372	1.96711e-16	1.3797e-15
LOC284581	9.82027	1.96719e-16	1.3797e-15
IL17B	9.81628	1.29712e-16	9.17595e-16
INSC	9.8125	2.52359e-70	8.30212e-69
SOST	9.79041	3.67156e-16	2.53975e-15
FAM198A	9.66435	4.89351e-21	4.36401e-20
LINC00261	9.61942	2.10396e-15	1.39977e-14
NRN1	9.55195	2.2686e-139	1.86737e-137
MAB21L1	9.48815	1.8054e-15	1.20603e-14
RELN	9.46836	1.19152e-38	1.9469e-37
IRX3	9.36018	1.10771e-19	9.22217e-19
CHL1	9.35697	3.97335e-12	2.14628e-11
LOC389834	9.2961	6.50351e-15	4.20867e-14
AMTN	9.2822	1.32052e-14	8.36132e-14
KLKP1	9.2504	1.25623e-14	7.96708e-14
DPEP1	9.24645	1.52632e-14	9.6303e-14
ADGRD1	9.21538	3.56376e-19	2.88043e-18
VIT	9.20693	3.75379e-45	7.33351e-44
LRRK2	9.11014	1.53055e-18	1.2001e-17
TMEM233	9.09861	5.02585e-14	3.06394e-13
DLX3	9.09629	3.50241e-14	2.15322e-13
TPTEP1	9.07211	4.74227e-14	2.89735e-13
IHH	9.02881	1.33153e-173	1.60707e-171
F13A1	9.01074	1.46389e-63	4.41028e-62
KLRC3	8.94273	1.35978e-13	8.08676e-13
GGTA1P	8.92178	1.36837e-13	8.13537e-13
PEG3	8.88272	2.75456e-13	1.60257e-12
WISP3	8.87009	8.69818e-18	6.57645e-17
DLX6	8.81971	5.86935e-41	1.03466e-39
TNFRSF9	8.78574	2.08366e-13	1.2262e-12
KLRC2	8.7738	2.00823e-17	1.48862e-16
CA2	8.74207	1.39142e-60	3.86629e-59
HSD11B1	8.72528	3.36172e-17	2.46038e-16
MYO3A	8.70441	6.20292e-13	3.52586e-12
SLC13A5	8.66076	7.28515e-126	4.94209e-124
LMO7DN	8.63579	1.54555e-12	8.61102e-12
TEKT4P2	8.61504	1.55125e-12	8.64036e-12
NFASC	8.51273	4.27875e-45	8.3425e-44
IRX5	8.51092	7.10539e-46	1.42347e-44
TFCP2L1	8.47908	2.73719e-12	1.49331e-11
TDRD9	8.46293	3.90896e-12	2.11368e-11
CCDC36	8.42736	3.54023e-16	2.45322e-15
CLVS2	8.41762	4.52264e-12	2.43364e-11
EMX2	8.35716	6.14947e-12	3.27678e-11
DUXAP8	8.34874	6.85406e-12	3.64235e-11
SP7	8.34034	9.21757e-194	1.37377e-191
KCNA6	8.30986	1.52307e-76	5.68564e-75
LINC01549	8.30257	1.12417e-11	5.88344e-11
DLX4	8.25408	6.42058e-12	3.41753e-11
MEG8	8.24833	1.37644e-11	7.1448e-11
EMX2OS	8.20554	2.2163e-11	1.13221e-10
SHOX	8.16247	2.74392e-11	1.39127e-10
LINC01221	8.13551	3.29279e-11	1.66015e-10
FAM19A5	8.12982	1.35575e-132	1.02979e-130
CXCL13	8.12105	4.06352e-80	1.62483e-78
LINC01296	8.09602	3.51473e-11	1.76797e-10
CCDC3	8.08624	6.44709e-238	1.3638e-235
FGF13	8.0638	5.70949e-11	2.82502e-10
MYH14	8.03689	5.27743e-11	2.6165e-10
IRX6	8.02027	7.2113e-11	3.5405e-10
HOMER2	7.97556	7.92675e-168	9.2274e-166
IL13RA2	7.80302	9.95924e-11	4.83893e-10
KLK2	7.80041	2.54285e-10	1.2034e-09
C5orf38	7.79095	1.17911e-10	5.70364e-10
GSC	7.75387	3.54018e-10	1.65705e-09
NOS2	7.7427	1.35828e-49	2.95264e-48
SPP1	7.72193	0	0
ACADL	7.70171	4.99637e-10	2.30899e-09
BMP8B	7.6821	1.87403e-117	1.18546e-115
RASGEF1B	7.61808	2.70097e-13	1.57254e-12
KRBOX1	7.61572	9.67258e-10	4.37144e-09
SNHG24	7.59715	9.6922e-10	4.3793e-09
CECR7	7.57014	1.38989e-09	6.18625e-09
ENPP2	7.50228	0	0
SCGB3A2	7.49895	1.06273e-09	4.78257e-09
SCUBE1	7.48145	2.0856e-40	3.57404e-39
ADAMTS2	7.47286	0	0
FGD3	7.45811	2.40638e-09	1.04922e-08
PCSK6	7.45284	2.85688e-50	6.37949e-49
STAC2	7.4489	1.83426e-90	8.45092e-89
DOK5	7.41774	4.13568e-50	9.15535e-49
RSPO4	7.35829	2.14699e-09	9.40705e-09
CPXM2	7.3552	3.11118e-23	3.01657e-22
SLC6A2	7.35208	5.13565e-09	2.17417e-08
CP	7.33288	1.16195e-52	2.76076e-51
ZNF385B	7.33072	1.28836e-199	2.04402e-197
MAFIP	7.32111	2.05481e-38	3.34362e-37
SIX3	7.28892	9.17901e-09	3.80166e-08
LOC100233156	7.28822	6.46312e-28	7.50584e-27
HLA-DRB1	7.28815	3.45169e-12	1.87428e-11
HYDIN	7.26713	9.80682e-09	4.05826e-08
LMO7DN-IT1	7.2584	4.28854e-09	1.82933e-08
DMP1	7.17507	0	0
ANGPTL7	7.1514	5.8248e-140	4.85557e-138
NOTUM	7.15006	2.20702e-98	1.10762e-96
DDO	7.14374	1.596e-08	6.45919e-08
GFRA2	7.12323	5.54124e-16	3.79571e-15
NDNF	7.11855	0	0
PRSS30P	7.10651	1.88973e-08	7.60103e-08
PRSS21	7.08772	2.30299e-08	9.19002e-08
FAM106CP	7.04291	3.56263e-08	1.39339e-07
SMPD3	7.03943	1.33265e-99	6.84524e-98
CUX2	7.03675	2.33019e-11	1.18761e-10
KYNU	7.02858	3.61529e-11	1.81716e-10
RNF128	7.01795	1.30639e-25	1.39374e-24
NKX6-1	7.00857	4.26731e-08	1.65714e-07
SERPINA1	7.00756	8.85039e-174	1.08145e-171
GRIN2A	6.99656	1.66628e-29	2.03481e-28
PLVAP	6.98708	3.85663e-08	1.50479e-07
KCNC3	6.96967	5.07051e-11	2.51899e-10
CXCL14	6.94545	3.31015e-72	1.12471e-70
LINC00398	6.92495	5.7439e-08	2.20272e-07
PLEKHS1	6.91614	2.697e-08	1.06735e-07
KRT31	6.90959	8.22352e-11	4.01742e-10
EGFL6	6.90486	8.0605e-08	3.05303e-07
ELMO1	6.9018	6.6995e-11	3.29663e-10
IRX1	6.85492	9.17822e-08	3.45907e-07
GATA2	6.81326	1.13286e-07	4.23782e-07
HOXA13	6.80996	5.44499e-15	3.54113e-14
PMP2	6.78182	2.46317e-85	1.06268e-83
CYSLTR1	6.77721	4.40737e-58	1.16855e-56
BMP7	6.76749	2.29919e-07	8.3423e-07
FAM167A	6.74568	3.08738e-23	2.99498e-22
ORM2	6.74512	2.13776e-07	7.78672e-07
PRKG2	6.71875	2.32551e-89	1.05658e-87
TSIX	6.71527	2.1374e-07	7.78672e-07
PTPRZ1	6.70945	1.59537e-53	3.86525e-52
HS3ST2	6.70775	1.00174e-14	6.40264e-14
NGEF	6.69573	0	0
BMP3	6.68992	6.33789e-08	2.42201e-07
PPP1R14C	6.68958	4.08116e-69	1.3249e-67
GLDN	6.66984	2.59617e-55	6.53962e-54
EDNRB	6.61973	3.26282e-31	4.22856e-30
KLF15	6.59987	3.00346e-75	1.10237e-73
C2orf82	6.59666	0	0
LOC340113	6.58053	5.21041e-07	1.82295e-06
OR7E12P	6.55937	4.7066e-07	1.65736e-06
MIR3131	6.55444	2.15282e-07	7.83725e-07
STON2	6.54485	1.5371e-108	8.81614e-107
GIPR	6.50761	6.17032e-30	7.63451e-29
TSSC2	6.5036	6.64523e-07	2.3008e-06
PGR	6.47692	1.30953e-06	4.39857e-06
CD1D	6.47376	8.10365e-07	2.7876e-06
CYP39A1	6.46911	1.48932e-09	6.60938e-09
POM121L9P	6.46532	2.19463e-07	7.98058e-07
SATB2-AS1	6.4492	1.65123e-06	5.4725e-06
SPESP1	6.41807	2.08185e-13	1.2255e-12
USP32P1	6.39402	2.12432e-99	1.08269e-97
JPH1	6.38048	1.36984e-50	3.07986e-49
CRYBA2	6.37865	1.35657e-06	4.54415e-06
PNMA2	6.35951	1.06359e-122	7.1413e-121
DDX43	6.33772	3.12021e-24	3.15274e-23
NPC1L1	6.32278	2.4385e-06	7.9228e-06
NCCRP1	6.3178	1.77534e-06	5.8611e-06
BHMT2	6.29963	3.26662e-24	3.29729e-23
ADAMTSL3	6.29286	1.76648e-163	1.94145e-161
CLEC11A	6.26161	0	0
FOXQ1	6.25247	3.49036e-06	1.11398e-05
XG	6.24429	2.04227e-45	4.03389e-44
RBP4	6.21483	0	0
TTC9	6.21383	4.68692e-82	1.92095e-80
CYP4F22	6.21068	3.74424e-06	1.19018e-05
CD300C	6.20283	7.56668e-09	3.15714e-08
AKR1B15	6.18144	3.91326e-06	1.2419e-05
BACE2	6.14539	3.93687e-94	1.87985e-92
EVA1C	6.14444	6.36625e-33	8.79517e-32
TSHZ2	6.14316	1.07494e-36	1.65731e-35
KLRC4	6.14179	1.16799e-06	3.94876e-06
CD93	6.14141	4.67109e-06	1.46843e-05
ESR1	6.13275	3.10679e-12	1.68979e-11
COL22A1	6.13079	1.81065e-06	5.97366e-06
PTPN20	6.11814	1.07734e-15	7.27584e-15
LOC105375734	6.11589	2.95653e-06	9.51479e-06
RASD2	6.11129	2.56856e-53	6.18497e-52
IRF6	6.10649	3.8081e-112	2.28405e-110
HERC2P4	6.104	5.87469e-06	1.82811e-05
TTC22	6.10126	6.58554e-06	2.03642e-05
BMP8A	6.09579	2.15729e-280	6.52929e-278
APBB1IP	6.07517	6.22122e-49	1.32314e-47
PTH1R	6.07148	0	0
LINC01411	6.06883	6.91276e-06	2.13091e-05
CES1	6.05088	3.87071e-18	2.97455e-17
HAND2-AS1	6.04328	1.95899e-06	6.43499e-06
ABCC8	5.99071	1.1916e-05	3.56591e-05
F5	5.98382	2.59304e-06	8.39319e-06
ASPA	5.94922	1.62078e-05	4.77757e-05
FAAHP1	5.94481	1.79814e-11	9.25073e-11
NPIPA5	5.9442	1.64872e-23	1.61317e-22
MMP20	5.93962	2.40767e-05	6.95028e-05
CHI3L2	5.93954	6.77129e-141	5.74188e-139
SLC22A3	5.93274	6.16364e-08	2.36047e-07
LINC01436	5.92706	7.05022e-08	2.68432e-07
ALOX15B	5.92393	2.18109e-119	1.41612e-117
MAOA	5.90879	3.10387e-247	7.35691e-245
SERHL	5.90405	1.71532e-05	5.04265e-05
ZNF257	5.9013	1.60438e-05	4.73138e-05
BCL6B	5.89986	5.03092e-08	1.93989e-07
PDPN	5.88903	8.21203e-263	2.21309e-260
HEY2	5.87086	7.85463e-51	1.77207e-49
ENTPD3	5.8694	2.2422e-152	2.13095e-150
SLC36A2	5.85982	2.43059e-05	7.01231e-05
KCNJ11	5.85822	2.15563e-05	6.25994e-05
CFD	5.85781	3.40187e-36	5.15601e-35
GRTP1-AS1	5.85411	2.54855e-05	7.33007e-05
SNORD112	5.85379	2.24216e-05	6.49632e-05
OSTN	5.84964	7.58594e-08	2.87938e-07
PDE1A	5.84893	2.25863e-31	2.94265e-30
FAM46C	5.83064	1.10019e-60	3.06574e-59
LPL	5.8264	2.52989e-32	3.43008e-31
AOC3	5.81983	6.59742e-160	6.97802e-158
FAM134B	5.81596	2.31083e-73	8.07477e-72
SNORD114-10	5.81457	2.6373e-05	7.56761e-05
DNER	5.80677	4.62978e-17	3.35352e-16
TNFSF11	5.80058	5.85179e-53	1.40051e-51
SLC27A2	5.77875	6.82688e-55	1.70872e-53
PAX1	5.77564	8.39663e-06	2.56422e-05
KCNB1	5.77283	5.60194e-05	0.000154698
PLAC4	5.75765	8.48645e-06	2.58884e-05
ZNF503-AS1	5.75674	8.35433e-06	2.5522e-05
NPY6R	5.75509	9.06625e-06	2.75503e-05
IRX2	5.74423	2.0882e-22	1.96372e-21
AOC2	5.73767	0	0
SNORD114-3	5.71957	5.00965e-05	0.000139261
ENPP5	5.71704	1.30875e-15	8.81144e-15
PDZK1IP1	5.71557	4.02069e-05	0.000113096
AZGP1	5.71557	4.02069e-05	0.000113096
CRISPLD2	5.70218	9.73855e-261	2.52087e-258
GPRC5C	5.68996	2.28548e-242	5.16806e-240
GLB1L2	5.68742	1.94952e-07	7.12747e-07
HCAR1	5.67516	1.16877e-05	3.50398e-05
KLRC4-KLRK1	5.66689	5.20609e-05	0.000144415
SUSD4	5.66054	4.29493e-64	1.29991e-62
FAM153C	5.6169	7.35471e-05	0.00020004
HHIPL2	5.61025	2.09872e-120	1.38088e-118
HLF	5.60582	3.09416e-07	1.10736e-06
SOCS2	5.56414	7.20212e-142	6.13365e-140
CNTN3	5.56205	1.24428e-31	1.64507e-30
LOC100653233	5.56159	0.000156166	0.000407948
SNORD114-2	5.55645	8.71796e-05	0.000235169
NKX2-5	5.55607	8.8867e-05	0.000239458
SLITRK4	5.55597	0.00010347	0.000276235
PRKAG2-AS1	5.55561	9.52724e-05	0.000255841
NKX3-2	5.5549	1.90734e-279	5.68531e-277
EHF	5.55316	6.95334e-07	2.40325e-06
BEX5	5.55204	0.000106313	0.000283363
TRIM48	5.55163	0.000111862	0.000297386
LRRN1	5.55122	1.26536e-23	1.24467e-22
IGSF5	5.55119	0.00012404	0.000328386
HAND2	5.53579	1.47592e-09	6.55137e-09
SRGN	5.5333	1.6486e-88	7.40477e-87
OSR1	5.52156	1.3515e-44	2.59903e-43
LOC115110	5.50691	0.000130184	0.000343912
LINC01607	5.50671	0.000166636	0.000433285
TP53TG3D	5.50197	0.000111276	0.000295908
AOC4P	5.49912	0.000115719	0.000307266
SNORD113-4	5.49872	0.000120539	0.000319463
HOTTIP	5.49831	0.000130956	0.000345766
LINC01266	5.49613	0.000177973	0.000461057
ACTC1	5.49583	3.94957e-71	1.31472e-69
ZNF208	5.48032	3.02365e-05	8.61717e-05
DMBX1	5.45181	0.000276578	0.000698474
CYP8B1	5.45089	3.20798e-05	9.1253e-05
OR7C1	5.45072	0.000217551	0.000557567
MIR656	5.44151	0.000148127	0.000388443
MT3	5.44111	0.000148251	0.000388716
PAX3	5.43898	0.0001679	0.000436456
SEC14L4	5.43676	0.000177548	0.000460016
SHANK1	5.42766	1.36935e-32	1.87208e-31
SUPT20HL1	5.3842	0.000199219	0.000513056
SNORD113-3	5.38378	0.000199399	0.000513453
FDCSP	5.37933	0.000197102	0.000508002
LY75	5.37334	0.000296951	0.000746475
SLC14A1	5.35145	1.41493e-98	7.13741e-97
ZDHHC15	5.34356	1.70735e-06	5.64518e-06
BARX1	5.33187	1.46746e-79	5.83217e-78
F2RL3	5.31892	0.000286152	0.000720802
ZNF492	5.31892	0.000286152	0.000720802
OAS2	5.31827	6.2721e-21	5.56316e-20
CNTNAP4	5.31759	0.000256244	0.000650705
DUXAP10	5.3153	0.000280104	0.000706472
MMP10	5.31183	2.99676e-59	8.12057e-58
JPH3	5.28932	2.61548e-79	1.03322e-77
CHIA	5.284	7.13848e-05	0.000194509
DNAJC6	5.27868	3.69584e-41	6.54441e-40
PCP4L1	5.27842	2.34141e-06	7.625e-06
LINC01207	5.25611	8.48319e-05	0.000229118
PIK3R6	5.25356	0.000361899	0.000898796
LINC01222	5.25303	0.000386078	0.000954545
DAPK1	5.25155	6.39061e-17	4.59512e-16
MX2	5.25072	7.77339e-05	0.000210729
SIRPB2	5.25061	0.000348215	0.000867472
TSPAN33	5.24832	3.06807e-06	9.85119e-06
ATP6V0D2	5.24823	0.000350079	0.000871344
LMX1B	5.24823	0.000350079	0.000871344
LVCAT1	5.24477	0.000393365	0.000971097
HEY1	5.2416	1.44652e-55	3.66718e-54
B3GALT5-AS1	5.24129	1.11366e-08	4.57583e-08
PCDHGA12	5.23997	1.47193e-110	8.69587e-109
RHBDL2	5.23189	5.43056e-115	3.34907e-113
CD19	5.21508	9.36468e-05	0.000251692
WDR86	5.21101	5.99674e-49	1.27677e-47
MAEL	5.18798	2.57487e-08	1.02169e-07
GREM2	5.18749	3.52614e-57	9.17588e-56
SLC6A3	5.18362	0.000551263	0.0013346
NR1I2	5.18245	0.000552746	0.00133787
DAPL1	5.18156	0.000536577	0.00130129
L3MBTL4	5.17939	0.000103246	0.000275711
SDK2	5.17686	3.67882e-203	5.98128e-201
ZFP3	5.1685	1.47222e-28	1.7564e-27
FMO3	5.16622	3.07624e-08	1.21062e-07
ADAM22	5.15661	0	0
LRRC14B	5.14998	6.55277e-06	2.02693e-05
CFI	5.13827	4.06249e-44	7.69214e-43
CTSF	5.1278	6.7397e-216	1.18384e-213
NAMA	5.11215	0.000771521	0.00183421
OOEP	5.10868	0.000147015	0.000385682
LOC100507472	5.10777	0.000657574	0.00157723
TNFRSF14	5.09866	5.43801e-21	4.84081e-20
PPAPDC3	5.09709	1.72109e-68	5.50552e-67
CMAHP	5.08831	3.01743e-150	2.82675e-148
ADH1B	5.0735	0.000236376	0.000603691
OR7E14P	5.07135	2.16799e-12	1.19103e-11
ODAM	5.07081	6.81363e-06	2.10167e-05
COX6A2	5.06618	0.000195796	0.000504768
CD79B	5.06565	0.000172324	0.000447129
LOC100506258	5.06188	1.6548e-12	9.19112e-12
MT1A	5.04072	4.97292e-08	1.91866e-07
WNT11	5.03126	1.13928e-288	3.7355e-286
LYPD6B	5.02264	0.00105534	0.00246604
CCDC64B	5.01234	2.44649e-14	1.52165e-13
PRRX2	5.00063	4.22413e-129	3.03289e-127
KRT14	4.99564	1.97413e-60	5.46233e-59
TBX4	4.99373	1.14691e-05	3.44159e-05
ENPP6	4.98432	0.000237258	0.000605472
ADAMTS9-AS2	4.97793	2.80013e-24	2.83807e-23
NAPSA	4.97461	8.95113e-08	3.37671e-07
SOCS2-AS1	4.96559	9.81363e-12	5.16351e-11
ARHGEF35	4.96231	5.9116e-12	3.15344e-11
PAQR9	4.95352	0.00161371	0.00367013
ARX	4.95281	0.00158849	0.00361651
BISPR	4.95217	0.00146282	0.0033501
SPINK1	4.95022	0.00258754	0.00568895
PRL	4.95005	1.49458e-05	4.42014e-05
GATA2-AS1	4.94488	0.00121051	0.00280102
LINC01535	4.94431	8.19425e-10	3.7187e-09
MIR370	4.94253	0.0017012	0.00385396
LOC102724201	4.93957	0.000293705	0.000738637
GALNT8	4.93946	0.00143565	0.00329294
PHYHIPL	4.93039	1.63233e-05	4.80945e-05
PON3	4.92838	1.41145e-05	4.18663e-05
FUT3	4.89881	0.00094089	0.00221228
LINC00671	4.89612	0.000330511	0.000826088
PRKAG3	4.89421	1.62489e-09	7.18262e-09
LRRC2	4.89419	1.62665e-30	2.05429e-29
LAIR1	4.89156	1.8497e-05	5.41747e-05
FAM182B	4.88325	2.18037e-13	1.28005e-12
C5AR2	4.88199	8.41207e-94	4.00704e-92
CIDEC	4.88177	2.40936e-05	6.95414e-05
LOC650226	4.86897	0.00283915	0.00620193
DRD4	4.86464	2.1159e-34	3.0473e-33
LPO	4.86012	0.00195628	0.00439187
LINC01310	4.85888	0.00168946	0.00383132
MIR663AHG	4.85843	0.00250614	0.00552914
LOC440461	4.85828	0.00169189	0.00383639
MIR29B2	4.85768	0.00177797	0.00401677
CAPN8	4.85316	0.00192132	0.00432028
THBD	4.84533	3.73695e-27	4.22512e-26
RADIL	4.84336	2.54375e-05	7.32054e-05
HSPB2	4.83523	9.12401e-42	1.63774e-40
FXYD3	4.83191	3.44284e-05	9.76091e-05
CCDC184	4.82327	3.75437e-07	1.33393e-06
TMEM108	4.821	4.25884e-17	3.09395e-16
CCBE1	4.8199	1.52753e-24	1.56597e-23
CHRM4	4.81115	2.66676e-24	2.70707e-23
PRRG4	4.80678	8.95987e-28	1.03443e-26
ZNF705E	4.80616	0.00062877	0.00151201
ABCB4	4.80361	2.8043e-05	8.01876e-05
SCNN1B	4.80059	0.000483984	0.00118146
SATB1-AS1	4.80027	0.000586729	0.00141629
FAM69C	4.79582	1.54855e-132	1.17172e-130
DLX6-AS1	4.78894	4.28072e-29	5.17607e-28
TF	4.78092	1.04752e-62	3.0621e-61
HLA-DQB1	4.78054	7.33419e-13	4.15688e-12
SCIN	4.77029	0	0
LIPH	4.76952	0.00257184	0.00566075
TNR	4.76878	0.0027803	0.00608284
REREP3	4.76615	0.00254479	0.00560686
CPNE9	4.7653	9.31969e-22	8.55559e-21
OR7A5	4.7633	0.00261017	0.00573434
APOD	4.76274	0	0
GALNT9	4.76203	0.00400538	0.00852791
LINC01269	4.76202	0.00245644	0.00542923
BPIFB4	4.75993	0.00258274	0.00567966
LOC101927379	4.75974	0.000681132	0.00163056
FTCDNL1	4.75679	4.89517e-09	2.07683e-08
LIPC	4.75482	0.000563813	0.00136314
CHST13	4.74607	8.99922e-07	3.08113e-06
FRMD3	4.74492	4.89282e-44	9.23766e-43
GPX3	4.74289	0	0
PCDHGB5	4.73808	7.09424e-54	1.73373e-52
LGI4	4.73259	1.39209e-54	3.46227e-53
MYOM2	4.73102	1.98282e-97	9.8257e-96
ZNF558	4.73029	2.4448e-140	2.05541e-138
ICAM2	4.72246	5.69222e-05	0.000156993
SYCE1	4.72241	4.73214e-05	0.000131938
LY6K	4.72101	5.66792e-07	1.97704e-06
STC2	4.71495	0	0
TMEM200C	4.69163	1.74431e-23	1.70471e-22
KLK3	4.67358	0.00428794	0.00908428
CA8	4.67227	1.15227e-09	5.16136e-09
ALOX15P1	4.67212	0.00401774	0.00855053
LTF	4.67212	0.00401774	0.00855053
SNORD114-4	4.67053	0.00374987	0.00802298
ASB4	4.66906	0.00433355	0.00917005
ILDR2	4.66778	9.24444e-166	1.06354e-163
LOC100129055	4.66778	0.00411928	0.00875147
FUT5	4.66758	0.00349639	0.00752812
KCNK2	4.66751	7.76829e-75	2.81966e-73
CLEC17A	4.66537	0.00364222	0.00780708
MIR3616	4.66482	0.00437705	0.00925711
ZNF385D-AS1	4.66468	0.00343507	0.00740501
FOXCUT	4.66215	4.75875e-57	1.23671e-55
C2orf71	4.66178	0.00354501	0.00762279
KDM4E	4.66078	0.00517761	0.0108269
CAMK1G	4.66032	0.00413112	0.00877472
C5orf17	4.6565	0.00423005	0.00897034
C12orf79	4.65345	1.50874e-06	5.02138e-06
WBP2NL	4.65204	0.000842702	0.00199404
MSX1	4.65009	1.56903e-35	2.32963e-34
DNAH6	4.64959	6.1492e-05	0.000169051
F11R	4.64785	3.41526e-17	2.49678e-16
WDR86-AS1	4.64307	1.61962e-08	6.54938e-08
PNOC	4.63726	1.64275e-08	6.64019e-08
ENPP4	4.62524	3.21045e-50	7.1447e-49
STEAP4	4.6112	2.63033e-18	2.04185e-17
RUNX3	4.60587	1.14796e-173	1.39407e-171
KIAA0408	4.59314	0.00127355	0.00294001
NTRK2	4.58685	1.00898e-276	2.96263e-274
MATN3	4.58633	0	0
FAM24B	4.57861	1.78916e-06	5.90572e-06
COL2A1	4.57764	0	0
DIO2	4.57644	1.50652e-61	4.28912e-60
CD36	4.57355	2.34718e-07	8.50663e-07
SRGAP3-AS3	4.56938	0.00720314	0.0146635
IRX4	4.56702	0.00693403	0.0141537
LOC100507387	4.56516	0.00561543	0.0116667
C8A	4.56049	0.00559386	0.0116305
CXADR	4.56044	2.16259e-12	1.18873e-11
NPY2R	4.55976	0.00637712	0.013078
GRIK3	4.55882	0.00495019	0.0103866
LINC00944	4.55644	0.00497802	0.0104417
MIR381HG	4.55491	0.00575149	0.011923
MYCN	4.55404	0.00529423	0.0110519
OAS3	4.54451	1.71029e-36	2.61028e-35
LINC01219	4.54202	0.00935949	0.0187028
TGFA	4.52804	3.74229e-27	4.22872e-26
SLC17A7	4.5167	1.50055e-10	7.21417e-10
HPD	4.5094	5.1404e-11	2.55307e-10
NPR3	4.49895	1.75998e-60	4.87662e-59
CHRDL2	4.48231	1.76425e-49	3.82669e-48
LOC101928841	4.47301	0	0
MMP3	4.46976	5.14921e-245	1.17791e-242
PRRX2-AS1	4.46755	0.000151558	0.000397018
LOC101928222	4.45644	5.25106e-36	7.91603e-35
LPAR3	4.45536	3.78004e-06	1.20098e-05
FRZB	4.45233	2.83256e-89	1.28399e-87
SNORD114-1	4.45081	0.00980719	0.0195329
SEPP1	4.44841	1.58769e-06	5.27524e-06
ADIRF	4.44813	1.11956e-72	3.85055e-71
LY6D	4.44789	0.00860276	0.0172872
TRPC5OS	4.4403	0.0100417	0.0199607
ICAM4	4.43679	0.00789591	0.0159827
ABCA8	4.43312	3.76198e-88	1.68203e-86
NGF	4.43192	2.67254e-52	6.29663e-51
HYDIN2	4.42405	2.89402e-09	1.24993e-08
OR7D2	4.42368	0.00202739	0.00454413
PTPRN2	4.42233	0.00194791	0.00437509
KRT42P	4.4148	0.000218812	0.000560433
MIR4697HG	4.40732	2.79938e-56	7.22731e-55
KCNJ8	4.3954	8.58503e-30	1.05558e-28
DCN	4.3948	2.13392e-288	6.88207e-286
GSAP	4.38798	1.23431e-36	1.89708e-35
RASD1	4.38668	3.97784e-106	2.22952e-104
PAPPA2	4.38422	2.89256e-57	7.5644e-56
TCF7	4.38309	7.66769e-102	4.06594e-100
CCDC144A	4.37599	1.47694e-34	2.13803e-33
BMP2	4.37328	4.39953e-158	4.48455e-156
P3H2-AS1	4.37267	5.54707e-06	1.73081e-05
GUCY2D	4.36174	0.00273718	0.00599384
C8B	4.3615	0.0030606	0.00665023
KIF6	4.35971	2.018e-07	7.36962e-07
EEF1A2	4.35235	6.86363e-41	1.20404e-39
WISP2	4.35123	2.66526e-66	8.29647e-65
WBSCR17	4.34471	0.000305344	0.000766202
ABCA6	4.34454	7.40867e-20	6.21009e-19
MYO3B	4.32965	0.00026776	0.000677336
FOXI1	4.31769	0.0120571	0.0236207
ZNF727	4.31679	0.0144969	0.0279531
SNORD113-1	4.31662	0.0107405	0.0212423
LOC101929596	4.31662	0.0107405	0.0212423
LINC00032	4.31485	0.0116052	0.0228256
RGS13	4.311	0.0137013	0.0265457
ALOX12B	4.30742	0.022313	0.0413805
GNGT2	4.30327	1.14742e-07	4.28985e-07
CYP4F29P	4.30291	0.0164431	0.0313242
ALPL	4.2993	6.40746e-75	2.33002e-73
PRSS50	4.29385	1.92677e-28	2.28483e-27
SNX29P2	4.29343	0.000338028	0.000843485
CNTNAP2	4.28672	6.88848e-14	4.16207e-13
GSTM5	4.28479	9.85042e-60	2.68776e-58
CDH19	4.28097	2.51409e-23	2.44366e-22
KLHL13	4.28052	3.8174e-87	1.67633e-85
PIFO	4.26832	3.03217e-47	6.26596e-46
ATP6V1B1	4.2648	4.90244e-17	3.5458e-16
ANGPT4	4.26124	8.72912e-07	2.99438e-06
KRT16	4.25798	2.44304e-186	3.40864e-184
LONRF3	4.25393	0.000416365	0.00102492
TMIE	4.25341	6.27577e-26	6.76882e-25
PTCH1	4.25272	0	0
CRNDE	4.23374	1.03866e-108	5.97475e-107
ADGRE2	4.22878	2.34552e-06	7.63712e-06
CCDC151	4.2244	1.71649e-14	1.07955e-13
SBSN	4.21762	0.00374787	0.00801956
EN1	4.21762	0.00378075	0.008082
TP63	4.21567	3.56469e-08	1.39392e-07
ACKR2	4.21298	2.26939e-25	2.39644e-24
FOXF1	4.2126	0.00446353	0.00942887
FAM166B	4.20891	4.32044e-29	5.22089e-28
LDOC1	4.20614	7.40923e-154	7.21593e-152
TRPM8	4.20418	7.6292e-52	1.77411e-50
CYP26A1	4.20225	4.78924e-27	5.38393e-26
APOB	4.19686	0.000803028	0.00190429
WNT1	4.19013	3.59176e-05	0.000101626
LHX6	4.18781	0.0189774	0.0357573
ZNF835	4.18686	0.0197421	0.0370279
C8orf34	4.18455	0.0165286	0.0314748
SERPINA11	4.18359	0.0169714	0.0322525
LOC101928718	4.18242	0.0170143	0.0323247
PCOLCE2	4.18062	2.6058e-77	9.87743e-76
LOC100996583	4.18047	0.0159977	0.0305467
OR2W3	4.18047	0.0159977	0.0305467
LOC100133920	4.18047	0.0159977	0.0305467
GLB1L3	4.17738	0.016107	0.0307464
LINC00664	4.17726	0.000540593	0.00131055
TMEM145	4.17686	2.44609e-18	1.8998e-17
SPANXA2-OT1	4.17639	0.016826	0.0319979
TSL	4.17423	0.0173204	0.032865
S100B	4.174	7.06971e-59	1.89744e-57
LDHC	4.17092	0.0204173	0.0381526
GMFG	4.15924	0.000737529	0.00175744
LINC00598	4.14961	3.10072e-33	4.34786e-32
C1QTNF8	4.14891	2.7397e-63	8.17877e-62
POMC	4.14638	2.48902e-05	7.17247e-05
PF4	4.14591	0.00485354	0.0101949
PREX2	4.14333	0.00516222	0.010797
FGF7	4.14071	5.88439e-41	1.03638e-39
FERD3L	4.1346	0.00608037	0.0125308
DCLK1	4.12779	7.8392e-204	1.29597e-201
TYMP	4.12108	3.15035e-128	2.23743e-126
LINC01114	4.11671	0.000992223	0.00232713
KLK1	4.11395	1.49166e-07	5.51916e-07
PDE4C	4.10785	4.59739e-76	1.70328e-74
CASP10	4.09777	0.000737438	0.00175743
FOXD2-AS1	4.09303	2.14273e-15	1.4246e-14
LOC729732	4.08767	6.33962e-109	3.65746e-107
CHADL	4.07981	2.03167e-137	1.61818e-135
LOC388282	4.07453	0.00832246	0.0167788
FRMPD3	4.07403	4.79662e-10	2.21928e-09
HSD11B2	4.07068	1.64067e-25	1.73718e-24
C10orf54	4.06769	1.08163e-21	9.88338e-21
CSTA	4.0667	1.30612e-07	4.85827e-07
LOC101929710	4.06544	0.00615832	0.0126782
CA3-AS1	4.06377	0.00612098	0.0126079
TMOD1	4.05565	0.00788753	0.0159691
QRFPR	4.05161	0.000854803	0.00202049
C16orf89	4.04822	6.67927e-06	2.06379e-05
LOC100287846	4.03675	1.52385e-08	6.17959e-08
HLA-J	4.03625	7.82027e-23	7.46111e-22
SNORD114-8	4.0334	0.0260163	0.0475624
AK7	4.03308	0.00110379	0.00257163
CES1P1	4.03228	0.0246326	0.0452811
SRCIN1	4.03228	0.0246326	0.0452811
OR2A9P	4.0312	0.0246883	0.0453538
LOC101926892	4.0312	0.0246883	0.0453538
LINC01550	4.03015	0.0261922	0.0478573
ZNF648	4.02883	0.0248109	0.0455407
KLK10	4.02883	0.0248109	0.0455407
PGM5	4.02864	2.37696e-07	8.60862e-07
SRY	4.02776	0.0239656	0.044158
CCK	4.0197	0.0267636	0.0487834
AADACL2-AS1	4.0197	0.0267636	0.0487834
CACNA1A	4.01862	2.19638e-57	5.75359e-56
FOXD2	4.01355	3.81842e-16	2.63764e-15
ITGB2	4.01131	3.39498e-48	7.14326e-47
LOC101928858	4.01128	4.34144e-06	1.37005e-05
TMEM74B	4.00055	3.31573e-07	1.1845e-06
RSPO2	3.99751	1.0605e-20	9.28079e-20
CACNG4	3.99374	7.03566e-22	6.50129e-21
ESPNL	3.99364	1.58829e-31	2.08587e-30
LOC284933	3.99152	0.00936983	0.0187197
GDF10	3.99147	1.04388e-60	2.91293e-59
OXCT2	3.98813	9.20034e-12	4.8486e-11
VTRNA1-2	3.98522	4.53928e-06	1.42859e-05
C2orf72	3.98503	3.86357e-33	5.39064e-32
LOC399815	3.98254	0.00782124	0.0158446
TSLP	3.98182	8.34569e-05	0.000225621
ARHGEF26-AS1	3.98142	0.00146295	0.0033501
EFHD1	3.97745	1.4263e-182	1.93514e-180
TSKS	3.97515	6.92054e-06	2.13297e-05
TMEM150C	3.9706	9.84867e-47	2.01406e-45
TSTD1	3.96782	3.99631e-07	1.41605e-06
MCOLN3	3.9583	2.09543e-16	1.46703e-15
ZNF541	3.95252	9.95238e-05	0.00026653
TREM1	3.95152	6.49242e-43	1.20043e-41
SMTNL1	3.93398	0.00173889	0.00393435
SAT1	3.92995	0	0
ZFYVE28	3.92912	1.18229e-53	2.87862e-52
TWIST2	3.92758	2.1828e-37	3.43813e-36
SMIM5	3.92693	1.99599e-132	1.50449e-130
LINC00092	3.92577	8.58523e-06	2.61775e-05
GGT5	3.92208	2.11184e-51	4.82534e-50
ADAM28	3.92164	7.70485e-06	2.36286e-05
DMGDH	3.9206	2.48623e-12	1.36016e-11
FOXP2	3.91663	2.40274e-56	6.21145e-55
DRD2	3.91484	0.00150602	0.00344271
ELOVL3	3.91344	1.03756e-24	1.06981e-23
MT1F	3.90947	7.1465e-17	5.12739e-16
NCAM2	3.90424	5.55762e-15	3.61319e-14
MESP1	3.90374	6.52682e-07	2.26219e-06
GAS7	3.8995	4.0623e-177	5.09029e-175
LINC01135	3.89858	1.19329e-05	3.56989e-05
SATB2	3.89803	2.71516e-232	5.34154e-230
HMSD	3.89646	0.00995673	0.0198017
NUDT7	3.89585	1.62123e-12	9.01485e-12
LOC100506474	3.89211	0.0104597	0.0207265
RNF17	3.8921	0.0018155	0.00409451
B3GALT5	3.88847	1.02005e-07	3.83113e-07
TDRD6	3.88609	0.0130956	0.0254625
SIRPB1	3.8805	5.14721e-11	2.55581e-10
PYGM	3.87947	2.1041e-36	3.19644e-35
SUSD2	3.87722	2.12838e-21	1.92336e-20
ODF3B	3.87133	5.9845e-49	1.27555e-47
TSPAN7	3.86888	1.2336e-05	3.68543e-05
VAX2	3.85183	9.30845e-07	3.17815e-06
ECHDC2	3.83973	1.38256e-46	2.81565e-45
SERPINA5	3.83643	1.4474e-233	2.90558e-231
ROBO2	3.83575	1.91096e-18	1.49065e-17
S100P	3.83176	2.02103e-145	1.80726e-143
ARHGAP20	3.8299	2.26936e-05	6.57223e-05
LOC102723344	3.80982	1.24854e-14	7.92084e-14
DPT	3.80629	0	0
SH3GL3	3.80558	0.0179536	0.0339584
KRTAP2-3	3.80355	0.0131997	0.0256371
FRG1DP	3.80292	0.0128633	0.0250604
TDH	3.80031	0.0131474	0.0255505
PAMR1	3.79937	6.03851e-216	1.07023e-213
SNORD114-7	3.7962	0.0145027	0.0279608
CFAP58-AS1	3.79567	2.57072e-07	9.27107e-07
ALX4	3.79082	2.70622e-18	2.09769e-17
CRLF1	3.7908	0	0
RHOXF1-AS1	3.78833	1.37531e-11	7.1408e-11
RTL1	3.78535	2.16559e-07	7.87937e-07
LAMP5	3.78341	0.00289557	0.00631606
PRSS37	3.77892	0.000264932	0.0006707
CCDC68	3.77807	6.46302e-169	7.61359e-167
S100A1	3.77316	3.56637e-241	7.88329e-239
LOC148696	3.77237	2.50983e-07	9.06812e-07
CCDC158	3.76766	7.02031e-10	3.20145e-09
SLC2A4	3.76753	0.00314735	0.00682742
DGAT2	3.76089	3.30602e-21	2.96577e-20
METTL24	3.75217	0.000508445	0.00123749
CDIPT-AS1	3.74805	0.00294614	0.00641711
CLGN	3.74623	5.76457e-11	2.85012e-10
TLR5	3.74273	1.52016e-45	3.02081e-44
HLA-DRB5	3.74055	0.000269036	0.000680388
PLA2G2A	3.73466	1.81033e-96	8.83737e-95
FBP1	3.73259	0.00373024	0.00798618
CYP4X1	3.72787	0.000291084	0.000732195
NRXN2	3.7254	2.17051e-41	3.86079e-40
ISM2	3.72292	1.74116e-18	1.3609e-17
FCGR2A	3.71177	3.73723e-06	1.18815e-05
ZNF676	3.71079	0.0188294	0.0355058
ANKS1B	3.71057	0.00316077	0.00685578
FLJ26850	3.70879	0.0195437	0.0367083
BST2	3.70873	4.45703e-15	2.92083e-14
ADSSL1	3.70836	1.1022e-158	1.12935e-156
ZSWIM5	3.70679	3.8669e-21	3.46418e-20
ANKRD62P1-PARP4P3	3.70371	0.0180298	0.0340927
MYZAP	3.70232	0.0232633	0.0429606
FAM179A	3.70017	0.000311389	0.000781073
CLEC2B	3.69431	8.20448e-07	2.82032e-06
CRYBA1	3.69424	0.0200725	0.0375776
GRM6	3.68715	4.97389e-06	1.56013e-05
MIR5690	3.68322	0.00214804	0.00479065
PRELP	3.68285	1.09931e-239	2.35073e-237
PRDM8	3.67069	4.42003e-35	6.49815e-34
CD55	3.66219	1.29107e-137	1.03249e-135
CPM	3.65636	1.87221e-76	6.97575e-75
RGS22	3.65233	1.67237e-10	8.01084e-10
FGFR3	3.64912	0	0
ANKRD6	3.63525	1.24518e-274	3.5502e-272
FGFR2	3.63184	5.13457e-137	4.05673e-135
IGSF9B	3.62294	1.5854e-25	1.68048e-24
CACNG8	3.61963	0.000732846	0.00174691
PPP4R4	3.61898	1.5002e-08	6.08902e-08
TRIM58	3.61467	2.29983e-08	9.17926e-08
IL1RL1	3.61358	2.16174e-31	2.82203e-30
LOC101928161	3.60559	0.000630077	0.00151497
CYP19A1	3.60162	1.06216e-05	3.20047e-05
LINC00161	3.59921	0.0250306	0.0459034
SYT9	3.59771	0.022424	0.0415705
NMUR1	3.59771	0.022187	0.0411739
MIR4516	3.59542	0.0227523	0.0420999
ANKRD26P1	3.59542	0.0227523	0.0420999
FAM110C	3.59238	0.0234608	0.0432969
KCNJ15	3.58444	2.08655e-47	4.32548e-46
PPIAP30	3.57879	0.0063664	0.0130587
CXorf57	3.57488	1.2214e-21	1.11347e-20
TRPV4	3.5675	0	0
LOC101926935	3.55757	2.30315e-13	1.3473e-12
HLA-B	3.55646	0	0
DENND2D	3.55049	7.13908e-42	1.2838e-40
TOX2	3.54552	1.58674e-06	5.27297e-06
MCOLN2	3.53961	3.02647e-39	5.0372e-38
C4orf32	3.53881	1.17878e-46	2.40562e-45
SNCB	3.53071	0.00623739	0.0128235
LOC101928988	3.52843	0.000997981	0.00234008
ADAP2	3.52487	0.00107932	0.00251819
ELMOD1	3.52312	1.34623e-13	8.00861e-13
TEX41	3.52088	0.000126062	0.00033347
PTGS1	3.51784	2.08292e-57	5.46365e-56
HRNR	3.51609	8.52755e-08	3.22268e-07
RRN3P2	3.51297	4.01894e-11	2.01029e-10
MIR29C	3.51273	0.00617559	0.0127084
NKD2	3.50942	0.000127554	0.00033719
CLDN11	3.49533	3.16625e-90	1.45537e-88
CABP1	3.49004	1.28467e-18	1.01174e-17
PZP	3.48851	2.16793e-30	2.72522e-29
FBXL22	3.48612	6.6186e-42	1.19457e-40
DHX58	3.48568	3.77083e-16	2.60659e-15
TRABD2B	3.4786	3.64141e-68	1.16295e-66
DNAH5	3.47704	2.76994e-10	1.30679e-09
SGCD	3.46715	4.79197e-224	8.97833e-222
G0S2	3.46565	1.3073e-27	1.5005e-26
FAM26F	3.46544	5.55942e-12	2.97202e-11
OR2A1-AS1	3.46413	0.00109198	0.00254592
SLC26A9	3.46185	0.00966809	0.0192901
SPNS2	3.45648	4.75298e-37	7.40931e-36
NR4A2	3.45435	2.7976e-39	4.66021e-38
FCGBP	3.45304	8.91756e-16	6.06203e-15
PLEKHA7	3.45268	4.82641e-130	3.50369e-128
SLC47A1	3.45153	2.53823e-08	1.00837e-07
REEP1	3.44967	4.1501e-44	7.85048e-43
IRAK3	3.44935	4.86656e-105	2.68932e-103
FGD4	3.44767	1.44556e-21	1.31355e-20
SERPINA3	3.44572	1.30927e-223	2.42994e-221
DLGAP2	3.44551	0.000269782	0.000681925
EPDR1	3.44261	5.36954e-147	4.8905e-145
ABI3	3.44222	2.76866e-21	2.49167e-20
PGF	3.43756	2.27686e-74	8.18878e-73
C2orf73	3.43317	0.0104807	0.020762
MMP21	3.42303	0.00167107	0.00379138
C5orf63	3.41147	5.58065e-37	8.67205e-36
MRPL23-AS1	3.41124	0.000234028	0.000598004
KCNN1	3.40933	0.00176467	0.00398855
PLA2G4A	3.40469	1.91093e-262	5.08024e-260
CLDN23	3.40001	7.63308e-05	0.000207125
LINC00202-1	3.39948	2.81716e-14	1.74338e-13
LOC389033	3.39848	1.41157e-05	4.18663e-05
KPNA7	3.39565	0.010382	0.0206038
KIAA1456	3.39379	2.42139e-15	1.60444e-14
LMO1	3.39307	8.1048e-10	3.6798e-09
GRID2IP	3.38893	0.00163871	0.00372352
MFI2	3.38675	1.42691e-304	4.92484e-302
LINC01096	3.38629	9.21081e-06	2.7955e-05
ID4	3.38549	6.64155e-122	4.41416e-120
ZMYND12	3.38476	1.03924e-17	7.83218e-17
TUBB2B	3.38219	2.20074e-300	7.33818e-298
PIWIL2	3.3803	2.22191e-25	2.34882e-24
SKINTL	3.37847	0.00918187	0.0183815
ANKK1	3.37698	0.0126119	0.024617
LECT1	3.37554	4.05341e-196	6.13405e-194
LRRC19	3.37336	0.0020297	0.00454838
XAF1	3.37071	5.27057e-72	1.78772e-70
ALS2CR11	3.36935	9.51464e-13	5.36029e-12
WNT4	3.3685	1.15372e-37	1.82452e-36
ANGPTL2	3.3663	0	0
PDZD4	3.36541	4.38977e-10	2.03968e-09
LOC101929234	3.36402	8.80565e-06	2.68205e-05
C2	3.35882	2.26311e-24	2.30685e-23
FAAH	3.35568	2.47293e-54	6.12721e-53
CREG2	3.35515	0.000279312	0.000704837
CRB1	3.35086	0.000471828	0.00115379
DOK7	3.35076	3.61908e-12	1.96084e-11
CCKAR	3.34907	2.00939e-06	6.59285e-06
ADCY2	3.3415	3.64234e-33	5.08918e-32
NR4A3	3.34101	3.18621e-17	2.33541e-16
LOC389705	3.34098	0.000526601	0.00127852
SLPI	3.33812	2.10001e-31	2.74327e-30
N4BP2L1	3.33724	4.04353e-46	8.16719e-45
NIM1K	3.3364	2.83502e-49	6.1088e-48
APLN	3.33435	4.22124e-97	2.08132e-95
NRCAM	3.32161	3.57951e-38	5.76738e-37
PTGES	3.31427	0	0
CCDC170	3.31294	6.03709e-20	5.07337e-19
PCDHGA9	3.3126	7.27576e-24	7.24006e-23
CH17-408M7.1	3.30949	3.22523e-06	1.03305e-05
LINC01461	3.3079	0.0148679	0.0286003
ANXA8L1	3.30773	0.0122443	0.0239589
CTAGE8	3.30658	0.0127609	0.0248807
SLC1A2	3.30555	8.39655e-05	0.00022681
DGAT2L6	3.30348	0.013194	0.0256285
LINC00441	3.30158	0.0134945	0.0261735
FAM124B	3.29818	0.0191259	0.0360027
ROPN1B	3.29736	9.76505e-05	0.00026187
R3HDML	3.29469	3.03758e-62	8.77508e-61
MIR138-1	3.2915	9.7787e-07	3.33119e-06
LY96	3.29082	5.20223e-17	3.75987e-16
LOC100506274	3.2903	0.0025205	0.00555833
EGFLAM	3.28589	5.17228e-37	8.05017e-36
LOC100507346	3.28565	9.00103e-05	0.000242339
JAM2	3.28524	7.67221e-50	1.68267e-48
NPAS1	3.28473	1.63015e-10	7.81433e-10
CCDC89	3.28073	4.56503e-08	1.76718e-07
PRSS42	3.27838	1.1106e-11	5.81704e-11
LYPD5	3.2715	1.79051e-11	9.21386e-11
C6orf141	3.27122	6.60432e-08	2.52089e-07
VSTM4	3.27102	4.63947e-144	4.05655e-142
LMO7-AS1	3.26709	2.58955e-12	1.41512e-11
LOC101928767	3.26316	0.0144973	0.0279531
PPFIA2	3.26058	1.62689e-30	2.05429e-29
ZNF300P1	3.25582	4.56517e-11	2.27484e-10
FGF1	3.25466	1.79019e-172	2.14747e-170
MGARP	3.25193	2.20101e-05	6.38274e-05
DLX5	3.24985	7.39896e-235	1.53221e-232
UNC80	3.24185	0.00311172	0.00675533
BEAN1-AS1	3.23882	0.0205587	0.0383875
CD6	3.23596	0.0157364	0.030115
SYT5	3.23438	0.0162629	0.031014
DDN	3.23355	3.34979e-07	1.1958e-06
MIRLET7BHG	3.23144	1.1655e-71	3.91945e-70
C10orf11	3.22298	5.07478e-21	4.52157e-20
PCA3	3.22297	2.57752e-09	1.12086e-08
NPIPB15	3.21344	1.55467e-20	1.34499e-19
PCED1B-AS1	3.20943	0.000153274	0.000401033
ITGAL	3.20807	8.91179e-06	2.71186e-05
ZNF454	3.20784	9.83688e-13	5.53708e-12
CHMP1B2P	3.20697	9.5454e-41	1.66625e-39
CALB2	3.20573	9.8332e-08	3.69812e-07
C4orf47	3.20422	9.6852e-44	1.8181e-42
TMTC1	3.20345	3.09368e-113	1.86693e-111
ROS1	3.20029	1.43939e-21	1.30916e-20
GAL3ST1	3.19651	1.6632e-06	5.50658e-06
HSPA2	3.19629	3.2132e-64	9.7401e-63
PRR34-AS1	3.19412	2.20152e-06	7.18847e-06
PRSS54	3.19376	0.00432614	0.00915536
GALNT15	3.19249	3.67676e-99	1.86425e-97
CHAD	3.18698	2.57846e-161	2.74195e-159
HLA-F	3.1869	6.3788e-08	2.43717e-07
CYP26C1	3.18195	0.0181478	0.0343091
LOC284798	3.17625	0.0196426	0.0368799
ALOX12P2	3.17552	3.51558e-06	1.12185e-05
ZNF474	3.17412	6.73467e-21	5.96001e-20
BEAN1	3.16785	1.11534e-27	1.28316e-26
TRIM9	3.16641	1.14014e-77	4.35532e-76
OMD	3.16218	3.64722e-150	3.40056e-148
SMIM10L2A	3.16214	1.17435e-26	1.30378e-25
KRT23	3.16091	0.000299618	0.000752794
LPPR1	3.15238	0.0201792	0.0377686
LOC728554	3.14359	1.22551e-28	1.46651e-27
MSX2	3.13968	3.02249e-09	1.30312e-08
FIBCD1	3.1382	2.26084e-38	3.66976e-37
OLFM1	3.13767	1.4897e-09	6.60957e-09
LOC101929224	3.13334	0.0265706	0.0484721
CBX7	3.13096	6.35294e-44	1.19371e-42
PRKCZ	3.13061	1.4155e-30	1.79427e-29
TNFAIP8L3	3.12779	1.33823e-128	9.53878e-127
HOGA1	3.1213	1.7452e-17	1.29805e-16
FAM106B	3.11622	1.18406e-16	8.39422e-16
LINC00869	3.11145	3.31981e-32	4.48254e-31
SH3BGR	3.11058	1.02949e-54	2.56695e-53
AKR1C2	3.10907	1.81493e-51	4.16144e-50
FOXF2	3.10542	1.17025e-29	1.4362e-28
HUNK	3.10423	1.43861e-60	3.9918e-59
LAMB2P1	3.1034	2.35984e-05	6.8222e-05
CGREF1	3.1017	1.1506e-83	4.83671e-82
CNGA4	3.09958	0.0217631	0.0404598
OTOG	3.09386	1.26238e-13	7.51883e-13
LRRC4B	3.0901	2.29071e-06	7.46729e-06
ANKRD24	3.08365	9.15281e-22	8.40631e-21
ESPNP	3.08284	1.18889e-31	1.5729e-30
NOVA1	3.07729	1.67539e-22	1.58385e-21
RBPMS-AS1	3.07546	9.18773e-07	3.14021e-06
MIR3619	3.07343	0.0273136	0.0497065
FOLR1	3.06982	3.76018e-15	2.46909e-14
ABCA9	3.0656	3.05946e-06	9.82674e-06
EGR3	3.0644	1.15954e-24	1.1937e-23
OTUD7A	3.06116	6.71558e-06	2.07305e-05
ATP8B4	3.06053	2.69873e-15	1.78521e-14
AKR1C3	3.05999	6.69497e-10	3.05805e-09
GRTP1	3.05794	3.65175e-20	3.1006e-19
ICAM5	3.05561	1.49216e-41	2.6614e-40
ID2	3.05339	1.87745e-199	2.9548e-197
GYPE	3.04818	2.99022e-06	9.61691e-06
KLHL30	3.04661	4.52192e-14	2.76788e-13
SOX8	3.04585	1.33041e-164	1.4704e-162
ST6GALNAC2	3.04246	5.98943e-10	2.74919e-09
LINC00853	3.03981	0.0079719	0.0161203
MIR6883	3.03915	0.00037338	0.000925127
CCDC144CP	3.03562	3.40404e-59	9.2115e-58
SPDYA	3.03154	2.65444e-15	1.7565e-14
LINC01239	3.02933	6.38617e-30	7.89165e-29
MT1M	3.02771	3.17148e-20	2.70449e-19
ENO2	3.02269	2.79063e-229	5.3301e-227
TRPM3	3.02247	0.00070366	0.00168244
LSMEM2	3.01253	6.46067e-05	0.000176996
USP32P2	3.01237	1.79199e-63	5.36587e-62
CACNA1D	3.00901	6.39419e-06	1.98037e-05
ANK1	3.00616	0.00262292	0.00575965
UBE2QL1	3.0055	1.16285e-13	6.94922e-13
HDC	3.00513	0.00700871	0.0142943
MIR378H	3.00483	0.00050529	0.00123012
XPNPEP2	3.00423	6.23665e-05	0.000171336
SMOC1	3.00384	1.54466e-155	1.51941e-153
LOC400043	2.99911	2.56365e-37	4.03477e-36
TNFRSF1B	2.9903	3.91664e-08	1.5276e-07
TMEM59L	2.98979	7.23715e-63	2.1282e-61
ADM	2.98809	5.47507e-181	7.22893e-179
KCNN4	2.98678	4.55419e-135	3.54129e-133
SLC15A3	2.98252	6.74251e-15	4.3619e-14
PPFIBP2	2.97808	8.91419e-66	2.75304e-64
ZNF662	2.9746	7.81502e-48	1.63211e-46
CCDC144B	2.97236	4.91789e-54	1.21392e-52
PRKX	2.97216	5.20703e-228	9.84979e-226
MEG9	2.97022	1.60195e-26	1.7745e-25
ODF3L2	2.97019	0.00257269	0.00566199
KCTD12	2.96964	1.74973e-35	2.59205e-34
STRC	2.9694	1.33539e-05	3.97445e-05
KISS1R	2.96782	0.000908602	0.00214071
LOC101928335	2.9665	9.99234e-05	0.000267463
LMO2	2.96241	3.85003e-09	1.64943e-08
RASIP1	2.96066	1.5919e-18	1.24671e-17
CTGLF12P	2.95786	6.2875e-07	2.18309e-06
FLVCR2	2.95711	5.60682e-36	8.44587e-35
LOC100505635	2.95347	3.65552e-07	1.30022e-06
DYNLRB2	2.95018	0.00291792	0.00636084
LOC441081	2.94998	0.00245574	0.0054283
PCDHGA5	2.94876	7.41175e-13	4.19843e-12
WNT10B	2.94488	1.95671e-28	2.31893e-27
FXYD1	2.94221	1.67408e-34	2.41808e-33
SLC38A3	2.9406	5.49953e-131	4.05214e-129
CFB	2.94036	3.78956e-41	6.70432e-40
APOL1	2.93897	4.16758e-49	8.94099e-48
OLFML1	2.93484	5.86333e-16	4.01354e-15
HILPDA	2.93372	6.90446e-308	2.42556e-305
NYAP1	2.92811	3.40292e-79	1.3416e-77
SLAMF9	2.92751	6.12725e-67	1.92558e-65
CYP4V2	2.9195	1.46706e-55	3.71448e-54
PTGS2	2.90965	3.14082e-138	2.53235e-136
CD68	2.90638	3.06773e-146	2.76842e-144
INSL5	2.90498	0.00519821	0.0108676
FGFBP2	2.90367	1.09862e-131	8.1559e-130
AOX1	2.9035	4.34225e-70	1.42138e-68
CDH15	2.90279	2.95309e-41	5.23861e-40
LOC105747689	2.90086	3.45294e-09	1.48318e-08
ITGB2-AS1	2.89909	0.000328349	0.000821103
GPR82	2.89844	6.93178e-06	2.13577e-05
CCL28	2.89725	5.20426e-63	1.54192e-61
CCDC69	2.89395	3.48694e-26	3.80469e-25
LOC646214	2.89232	0.0125476	0.0245032
HCG4	2.89224	2.37868e-07	8.61326e-07
DEGS2	2.8918	1.11085e-05	3.34003e-05
LINC00950	2.88439	1.85705e-16	1.30431e-15
CDRT15P1	2.88387	4.59937e-05	0.000128363
TFR2	2.8832	6.8348e-31	8.76538e-30
NPTX2	2.88061	1.0033e-09	4.52603e-09
AHRR	2.87871	1.31284e-44	2.52716e-43
TMEM100	2.87761	2.17091e-109	1.25983e-107
SLC4A4	2.87549	3.15668e-24	3.18796e-23
IGSF9	2.87415	1.37079e-21	1.24792e-20
METTL7A	2.87242	3.6093e-67	1.14157e-65
FNDC1	2.86998	4.24205e-148	3.88157e-146
KIAA1644	2.86841	9.16293e-41	1.60091e-39
BHLHE41	2.86093	5.61497e-134	4.31497e-132
PLXNB3	2.8588	1.11052e-155	1.09785e-153
LINC01002	2.8469	0.000618288	0.00148881
IL1R2	2.84455	0.000256313	0.000650721
OCLN	2.84419	0.000234277	0.000598485
SATB1	2.84405	7.78738e-181	1.02134e-178
ACAN	2.84273	0	0
NKAPL	2.84194	9.69022e-11	4.71637e-10
JOSD2	2.84084	3.83522e-83	1.59852e-81
DBP	2.84056	1.047e-15	7.07949e-15
SMAD6	2.82368	3.40751e-129	2.45553e-127
WDR66	2.82292	1.61842e-68	5.19401e-67
CCNO	2.82232	4.39315e-08	1.70298e-07
ANKRD7	2.81889	6.41803e-05	0.000175901
SCT	2.81709	1.63564e-33	2.30997e-32
FBLN2	2.81679	4.62564e-120	3.03334e-118
LOC101928100	2.81528	7.46404e-09	3.1163e-08
PARK2	2.81305	3.46397e-12	1.88043e-11
LOC101928414	2.81113	0.00156699	0.00357378
GSDMC	2.81111	0.00170111	0.00385396
CAMK2A	2.81106	2.14856e-51	4.90355e-50
ZBTB7C	2.80981	4.47674e-47	9.23176e-46
LOC102723885	2.80713	0.00621005	0.0127726
CAV3	2.80318	1.62991e-05	4.80305e-05
GPR179	2.8026	0.0062369	0.0128235
SLC38A4	2.8015	1.11047e-112	6.68083e-111
C20orf203	2.80125	0.00556107	0.0115672
CYTL1	2.79791	5.86667e-100	3.02926e-98
DLG2	2.79672	3.20335e-43	5.95648e-42
C3orf67	2.78978	3.42575e-45	6.71262e-44
CPNE8	2.78937	9.37106e-33	1.29011e-31
COL9A1	2.78903	6.14409e-17	4.42433e-16
LRRN2	2.78872	1.92041e-13	1.13284e-12
LINC00310	2.78723	1.34153e-18	1.05525e-17
PLCD1	2.78572	2.77431e-258	6.99731e-256
CAMK2N1	2.78035	2.83243e-16	1.97247e-15
ANKRD2	2.77953	3.04271e-05	8.67022e-05
JAG2	2.77761	6.0891e-39	1.00411e-37
RHCE	2.77222	1.28059e-11	6.66835e-11
HAPLN2	2.7718	0.00758241	0.0153862
ZNF204P	2.7698	2.09451e-13	1.23221e-12
LOC100287036	2.76706	0.00626952	0.0128775
LRAT	2.76651	0.00558121	0.0116067
FMO2	2.76623	6.70675e-05	0.000183278
PER3	2.76582	1.47861e-64	4.50289e-63
CTAGE6	2.76255	0.0191251	0.0360027
SIT1	2.76169	0.0184514	0.0348263
C17orf96	2.76116	2.52505e-19	2.0578e-18
SNAI1	2.76078	7.62221e-98	3.79625e-96
RTN4RL1	2.75845	4.19546e-33	5.84128e-32
CRTAC1	2.7581	7.02245e-43	1.29721e-41
MPPED2	2.75636	0.0111039	0.021906
PLB1	2.75565	2.1499e-44	4.09835e-43
GRAMD1B	2.75495	4.12941e-63	1.22901e-61
MTRNR2L4	2.75471	0.0206907	0.0386121
BLNK	2.74732	0.0251374	0.0460755
SLC25A10	2.74653	1.40663e-99	7.20643e-98
LOC100130992	2.7437	7.90063e-08	2.9942e-07
HIST2H2BA	2.74288	2.17509e-07	7.91101e-07
CDH23	2.74286	5.86579e-06	1.82562e-05
DNAH9	2.74233	0.00297518	0.00647749
CA12	2.74225	2.84955e-184	3.92022e-182
LINC00693	2.74072	8.10005e-07	2.78685e-06
LOC101927354	2.73867	0.00849676	0.0170969
DAPK2	2.73381	4.56297e-19	3.67146e-18
CFAP43	2.73226	5.21994e-05	0.000144759
LOC100507639	2.72699	1.00325e-05	3.03226e-05
PTK2B	2.72663	5.6475e-58	1.49332e-56
LINC00475	2.72218	8.54929e-34	1.21335e-32
SPOCK1	2.72098	5.50342e-108	3.12915e-106
MAPK10	2.71966	1.08703e-71	3.66811e-70
LOC100505942	2.71762	3.33347e-08	1.30845e-07
NME5	2.71747	8.925e-12	4.70728e-11
SPATA4	2.71617	0.00270557	0.00592988
AMDHD1	2.7133	0.00799309	0.0161595
PCDHGB3	2.71205	5.03245e-11	2.50072e-10
FAM228A	2.71169	3.26307e-07	1.16611e-06
GAS2L2	2.70992	0.00118504	0.00274676
RASA4	2.70571	1.9773e-10	9.42786e-10
SLC25A27	2.70377	6.66639e-39	1.09839e-37
ERICH2	2.70128	4.46855e-07	1.57799e-06
F8	2.70055	1.27805e-53	3.10792e-52
LINC00222	2.70021	0.000476234	0.00116399
LRRTM2	2.69922	7.83085e-17	5.60816e-16
PDE3A	2.69918	1.78765e-77	6.80241e-76
TYRO3	2.6972	1.80719e-146	1.63838e-144
SAA1	2.69632	1.63808e-06	5.43164e-06
RAB27B	2.69319	5.47197e-37	8.50988e-36
MGMT	2.69287	5.09695e-54	1.25497e-52
LOC101928731	2.69186	0.00124773	0.00288275
LYNX1	2.68932	9.88814e-63	2.8991e-61
METRN	2.68929	5.10218e-78	1.96814e-76
GHDC	2.68808	9.22168e-47	1.88781e-45
COL11A2	2.68333	0	0
NDUFA4L2	2.68319	0	0
ZNF483	2.68285	6.1282e-22	5.68143e-21
LOC101929705	2.68091	2.29225e-09	1.00123e-08
CEBPD	2.6803	1.59269e-205	2.67803e-203
SLN	2.67751	4.55163e-49	9.73307e-48
CKB	2.67235	1.28189e-167	1.48345e-165
TGFBR3L	2.66845	1.15779e-10	5.60186e-10
ADAM32	2.66657	4.76266e-18	3.64717e-17
ZDHHC23	2.66586	1.26545e-11	6.59476e-11
PCDHGA2	2.66388	2.0524e-10	9.77883e-10
PLEKHH2	2.65888	2.67957e-73	9.31365e-72
STC1	2.65781	2.29142e-59	6.22641e-58
ID1	2.65649	1.887e-246	4.41939e-244
THNSL2	2.65578	3.76929e-46	7.62894e-45
GRIA4	2.65522	0.0103479	0.0205423
KLHL34	2.65335	0.000710686	0.001698
CCR7	2.64789	0.00177092	0.00400129
HSPB8	2.64392	5.20764e-78	2.00489e-76
ANKRD45	2.64366	2.80012e-07	1.00762e-06
ADAP1	2.64149	4.75169e-09	2.01944e-08
CNIH3	2.63364	2.17239e-22	2.04192e-21
ABCA17P	2.63317	7.76727e-08	2.94536e-07
IQUB	2.63036	0.000295586	0.000743235
ABCC9	2.62618	1.11479e-09	5.00712e-09
CRYAB	2.6255	3.96995e-276	1.14854e-273
MEF2C-AS1	2.62376	1.06725e-12	5.99546e-12
PERM1	2.62235	2.44002e-17	1.79987e-16
HYAL1	2.62174	8.89975e-32	1.18702e-30
PKP1	2.62127	2.36871e-161	2.53259e-159
IL15	2.61195	6.42403e-06	1.98898e-05
RRAGD	2.61149	1.16113e-33	1.64456e-32
ASIC4	2.60711	3.34113e-07	1.19292e-06
GARNL3	2.60593	2.82106e-38	4.56404e-37
SSTR5	2.60194	4.92842e-12	2.64982e-11
DUSP1	2.60081	1.12295e-206	1.90447e-204
DNAI1	2.60007	0.00102014	0.00238891
LEF1	2.5955	4.58743e-122	3.05927e-120
MIR614	2.59522	9.95321e-09	4.11364e-08
ASPDH	2.59259	7.49969e-08	2.84994e-07
LOC101926963	2.59022	1.40803e-07	5.22053e-07
LOC100507642	2.58925	0.00221134	0.00492163
TAS1R1	2.58771	0.00210227	0.00469656
RFX3-AS1	2.58691	7.22177e-06	2.22199e-05
CNR1	2.58618	0.00531928	0.0110983
AIFM3	2.58498	0.00104495	0.0024438
PCDHGA11	2.58407	1.23354e-38	2.0139e-37
C8orf46	2.58319	4.08867e-13	2.35225e-12
CPNE5	2.57758	5.6053e-20	4.7206e-19
MOB3B	2.57668	6.40506e-26	6.9007e-25
FAM177B	2.57541	0.0133019	0.0258203
PDE6G	2.57321	8.51148e-05	0.000229851
CDC14A	2.56808	6.09746e-46	1.22403e-44
PRSS45	2.56703	1.0562e-06	3.58685e-06
FAM81A	2.56393	0.00624621	0.0128376
PLXNA4	2.56347	7.89356e-20	6.60528e-19
LRRC6	2.56157	3.78054e-13	2.18363e-12
KLF8	2.56023	1.24876e-30	1.59215e-29
SLC28A1	2.5541	2.64081e-09	1.1461e-08
ABCC2	2.55299	6.75135e-19	5.38602e-18
EPHA5	2.55287	1.04719e-15	7.07949e-15
STMN2	2.55222	8.34076e-05	0.000225519
FAM106A	2.54958	4.06848e-08	1.58399e-07
CD72	2.54356	5.80943e-10	2.66843e-09
PDGFB	2.54302	0.00141207	0.00324188
KLF9	2.5427	2.26246e-113	1.36952e-111
ARHGEF37	2.54162	4.15835e-52	9.71581e-51
LINC01142	2.54102	0.00224145	0.00498372
GBP2	2.53871	6.11945e-35	8.96411e-34
LSAMP-AS1	2.53727	0.00134626	0.00309767
SLC9C1	2.53369	0.0160333	0.0306118
EFCAB1	2.53056	4.01408e-16	2.77084e-15
MEF2C	2.53033	6.94524e-262	1.82178e-259
LOC101929140	2.52958	4.64407e-08	1.79565e-07
ITGA1	2.52435	1.29124e-09	5.76285e-09
LUM	2.52424	3.01539e-252	7.23435e-250
RNF144B	2.52175	1.55167e-52	3.66899e-51
PAPPA	2.52083	2.06754e-143	1.79977e-141
FAM180A	2.51947	8.80913e-128	6.18936e-126
BNC1	2.51687	2.4555e-17	1.80993e-16
MAATS1	2.51524	1.09754e-05	3.30253e-05
C8orf31	2.51323	1.48241e-17	1.10677e-16
RIPK4	2.51032	5.20031e-07	1.82006e-06
LRRC73	2.50806	1.71605e-06	5.67203e-06
NR1D1	2.50543	7.03349e-103	3.76005e-101
CLDN14	2.50492	0.00139212	0.00319831
CTTNBP2	2.50459	6.03278e-21	5.35815e-20
COX7A1	2.50332	2.98741e-81	1.21178e-79
MASP1	2.50131	1.99015e-07	7.26927e-07
SGCG	2.50112	4.47375e-05	0.000125017
C1orf162	2.49852	1.27875e-07	4.75916e-07
TPTE2P6	2.49661	0.0193256	0.0363437
CA9	2.49622	3.7138e-165	4.175e-163
HSD17B6	2.49603	1.19484e-07	4.4612e-07
DNAJA4	2.49309	1.74822e-40	3.01426e-39
CC2D2B	2.49243	9.04785e-05	0.0002435
HTR6	2.49215	0.00802244	0.0162138
ARHGEF28	2.4894	1.389e-44	2.66854e-43
EYA2	2.48705	5.73257e-132	4.30446e-130
FAM107A	2.48682	0.000122464	0.000324302
FAM27C	2.48574	0.00478868	0.0100692
TMEM62	2.48535	4.16779e-25	4.36597e-24
MEIS3P1	2.48523	6.10924e-26	6.59643e-25
ANKEF1	2.48182	1.00712e-28	1.20664e-27
OSCAR	2.48151	8.25931e-43	1.5214e-41
BRSK2	2.47835	4.58944e-27	5.16522e-26
MKRN7P	2.47472	0.0198202	0.0371639
KLRD1	2.47414	0.00463103	0.00976069
BAMBI	2.47213	5.97545e-79	2.34173e-77
ZNF804A	2.47041	0.00847481	0.0170563
LINC01585	2.4704	0.0199761	0.0374276
SNTA1	2.46858	5.69894e-77	2.1437e-75
GNG7	2.46786	5.06688e-26	5.49507e-25
KIAA0040	2.46642	2.15442e-30	2.70997e-29
TBX6	2.46635	1.22201e-09	5.46749e-09
PPM1L	2.4663	3.07773e-11	1.55491e-10
CTSK	2.4594	9.92952e-154	9.57566e-152
FBXW10	2.45921	0.000532555	0.00129186
MUC20	2.45882	1.345e-12	7.5235e-12
TLDC2	2.4575	0.000591529	0.00142687
RASSF1-AS1	2.45045	6.46162e-05	0.000176997
C21orf62	2.4496	0.00153063	0.00349491
LOC101927636	2.44798	0.00282222	0.00616564
AHR	2.44587	6.40462e-62	1.83939e-60
ALDOC	2.44483	3.91853e-197	6.02259e-195
VEGFA	2.44442	0	0
FAM132B	2.44391	9.41952e-21	8.27278e-20
CMTM5	2.44306	1.32529e-06	4.44618e-06
NSG1	2.43795	2.52374e-05	7.26402e-05
SGMS2	2.43643	0	0
IFITM4P	2.43631	0.0237202	0.0437427
KREMEN1	2.43514	2.04009e-138	1.65846e-136
CGB7	2.43377	7.30296e-05	0.000198715
CCDC30	2.43368	1.0762e-05	3.2403e-05
TRPV3	2.43331	3.62784e-28	4.26602e-27
SHROOM1	2.43175	2.80352e-70	9.20762e-69
HLA-DPA1	2.43154	1.94721e-17	1.44448e-16
FER1L4	2.43052	1.3123e-86	5.73709e-85
HS3ST3B1	2.43041	7.22666e-122	4.78687e-120
SYT12	2.42906	1.72499e-17	1.2835e-16
CYP1B1	2.42262	1.02077e-23	1.00963e-22
COL24A1	2.41926	2.43169e-61	6.88327e-60
PM20D1	2.41831	0.000143531	0.000376894
ULBP1	2.41776	6.78421e-70	2.21336e-68
ANKRD65	2.41775	7.89798e-17	5.65419e-16
TPK1	2.41665	1.25706e-15	8.46926e-15
ACPT	2.41083	2.27697e-06	7.42621e-06
IQCD	2.4096	4.38338e-05	0.000122666
FGFR4	2.40864	1.01828e-15	6.89589e-15
2022-03-09	2.40822	2.33064e-32	3.16429e-31
CCDC13	2.40764	0.000101908	0.000272359
STOM	2.40633	5.27513e-126	3.59092e-124
SLC9A9	2.40593	1.38797e-39	2.32784e-38
ASCL5	2.40541	0.0219111	0.0407002
LOC100288181	2.40498	0.000230507	0.000589313
MT1X	2.40379	1.51573e-256	3.72737e-254
HHEX	2.40249	0.00632269	0.0129772
NEBL	2.40171	5.63441e-75	2.0527e-73
GALNT18	2.39783	2.75629e-67	8.73179e-66
PSMB9	2.39228	4.15324e-06	1.31319e-05
MIR7847	2.39167	0.0244067	0.0449161
MIR548AR	2.39128	6.21271e-06	1.9272e-05
PCDHGB2	2.39103	2.49712e-15	1.65407e-14
EYA1	2.39069	1.91503e-14	1.19982e-13
DSG3	2.38975	4.89225e-32	6.58312e-31
PID1	2.38756	4.46195e-142	3.83319e-140
FEZ1	2.38754	7.71746e-78	2.95956e-76
GCH1	2.38392	1.11435e-12	6.25646e-12
PPIEL	2.38376	1.30424e-31	1.72204e-30
CARNS1	2.3829	2.88869e-29	3.5015e-28
LINC01410	2.38033	3.26092e-05	9.26919e-05
IGIP	2.37946	4.76386e-70	1.5568e-68
LOC100128076	2.37576	2.52047e-07	9.1032e-07
C11orf65	2.3741	0.0035495	0.00762911
BCL2	2.37108	4.36132e-53	1.04635e-51
TSC22D3	2.36826	1.75344e-159	1.83486e-157
NOV	2.36389	4.04379e-126	2.76228e-124
NEGR1	2.36306	2.38377e-77	9.05325e-76
SRPX	2.36185	2.05349e-186	2.88559e-184
OSR2	2.35964	2.49001e-10	1.17982e-09
DOK6	2.35905	1.86915e-26	2.06467e-25
FKBP9P1	2.35858	2.03337e-13	1.19804e-12
PARP10	2.35539	2.89754e-26	3.17567e-25
SHANK2	2.3548	2.47208e-06	8.02395e-06
PLIN1	2.35352	3.94983e-07	1.4006e-06
FMOD	2.35311	1.83499e-180	2.39071e-178
PLCL1	2.35195	7.39555e-15	4.77338e-14
LINC01352	2.35108	0.000106926	0.000284918
GRAMD2	2.35052	1.73893e-47	3.61245e-46
PPA1	2.34954	1.45838e-236	3.0522e-234
MT1G	2.3492	8.32736e-08	3.15168e-07
KCNC4	2.34794	1.39456e-38	2.27489e-37
WTAPP1	2.34651	0.00835852	0.0168481
FAM65C	2.34506	4.80009e-16	3.30182e-15
CPNE7	2.34019	3.9879e-12	2.15297e-11
IGF1	2.34011	2.63054e-11	1.33481e-10
DPYSL4	2.33549	8.95701e-52	2.07552e-50
PNCK	2.33454	3.40954e-09	1.4655e-08
SPATA13	2.33267	4.6165e-108	2.63247e-106
PAPSS2	2.32935	6.27411e-157	6.3624e-155
PPL	2.32926	1.39879e-24	1.43624e-23
MST1L	2.32552	8.9649e-06	2.72633e-05
MST1R	2.32437	5.73349e-09	2.41531e-08
N4BP3	2.32227	0.00269765	0.00591318
NRG2	2.32121	0.00126624	0.00292413
ATOH8	2.32069	3.73676e-67	1.17999e-65
S1PR1	2.32026	3.88581e-15	2.55074e-14
C1QL3	2.31993	1.77959e-14	1.11817e-13
FAM27B	2.31945	8.93603e-06	2.71839e-05
SLC44A2	2.31888	0	0
ACSM5	2.3183	0.000709108	0.00169485
ABHD12B	2.31655	6.4345e-26	6.92863e-25
RPSAP58	2.31589	6.04682e-69	1.95656e-67
RAP1GAP	2.31565	5.3044e-24	5.31602e-23
LRP4	2.31445	5.07552e-171	6.05156e-169
CHRDL1	2.31312	3.20074e-46	6.48488e-45
TTC25	2.31242	1.44515e-17	1.08183e-16
ABLIM3	2.31222	1.20302e-110	7.12864e-109
SLC3A1	2.31211	0.01599	0.0305409
HSF4	2.31189	3.20671e-33	4.49327e-32
MYOT	2.30864	3.54267e-06	1.12976e-05
FHIT	2.30764	7.44698e-11	3.65256e-10
GDAP1L1	2.30714	2.02165e-09	8.88362e-09
LRP4-AS1	2.30674	1.95909e-05	5.71657e-05
MYL3	2.30254	4.09584e-35	6.03576e-34
SNED1	2.30231	8.85027e-79	3.46146e-77
PINLYP	2.30224	3.18056e-10	1.49406e-09
SORL1	2.3018	1.57347e-16	1.10989e-15
PGAM2	2.2992	7.77022e-45	1.50308e-43
FAM83H-AS1	2.2975	0.00145805	0.00333964
MIR210	2.29221	2.75686e-06	8.89839e-06
EGLN3	2.28881	6.54829e-59	1.7599e-57
FAM27E3	2.28825	0.000134669	0.000355045
URAHP	2.2881	3.31109e-09	1.4238e-08
LOC399715	2.28759	7.48224e-10	3.40736e-09
LINC01001	2.2867	3.8074e-10	1.7758e-09
CLEC18B	2.28644	1.22933e-44	2.36872e-43
SLC5A9	2.28094	5.22291e-07	1.827e-06
HLA-G	2.28091	1.3922e-05	4.13479e-05
USP3-AS1	2.28039	8.99216e-14	5.40656e-13
COL4A4	2.27922	0.00488575	0.0102569
PRKAA2	2.27698	9.14135e-22	8.39971e-21
SLC6A15	2.27471	1.16137e-14	7.38928e-14
ARHGEF19	2.27401	7.61687e-139	6.21771e-137
LINC00839	2.27151	9.53132e-15	6.09986e-14
DPY19L2P2	2.26925	3.74007e-26	4.06961e-25
SSTR5-AS1	2.26852	0.000201654	0.000519054
MYH7	2.26677	0.000422431	0.00103946
PPP1R1B	2.2648	1.72658e-11	8.89654e-11
LOC101929452	2.26274	0.00204155	0.00457285
EBF1	2.26165	3.3719e-75	1.2353e-73
TBX2-AS1	2.25744	1.02073e-13	6.1222e-13
PIGZ	2.25711	3.52338e-20	2.99548e-19
TPRG1	2.25607	3.73438e-05	0.000105373
FAM71E1	2.25465	0.000212615	0.000546053
RAPH1	2.25313	1.49094e-257	3.71282e-255
ID3	2.25153	1.53216e-285	4.70972e-283
LOC440600	2.2514	0.00113928	0.00264773
SPAG4	2.24942	1.52635e-105	8.48247e-104
PHF24	2.24818	0.00240951	0.00533269
RASA4B	2.24726	2.14324e-08	8.58385e-08
SLC16A10	2.24701	0.00198569	0.00445381
PYY	2.2463	0.00213883	0.00477174
NBL1	2.24432	6.83141e-08	2.60505e-07
MICB	2.24248	2.7025e-15	1.7871e-14
MAOB	2.23448	2.27978e-28	2.70019e-27
CADPS2	2.23162	1.35672e-19	1.12524e-18
TEF	2.22727	5.77129e-66	1.7852e-64
MXI1	2.22535	7.23185e-152	6.84001e-150
PDE3B	2.22431	6.84644e-09	2.86696e-08
RAB11FIP4	2.22285	5.79355e-162	6.26245e-160
EPHB6	2.22201	9.52973e-06	2.88917e-05
INHA	2.22087	4.86497e-13	2.7879e-12
SLC2A1-AS1	2.22074	1.17211e-06	3.96202e-06
SLC6A8	2.21756	4.66493e-159	4.83017e-157
TMPRSS5	2.2129	3.62028e-13	2.0923e-12
FAM89A	2.21269	8.04452e-26	8.64336e-25
LTB	2.21189	0.0237738	0.0438334
FAM212B-AS1	2.21104	0.0140734	0.0272078
PREX1	2.21042	8.62243e-60	2.35924e-58
SERGEF	2.21001	6.46064e-51	1.46092e-49
TGFBR3	2.20965	3.07242e-48	6.47148e-47
GLIPR1L2	2.20946	8.70723e-06	2.65371e-05
SLIT2	2.20821	3.93273e-36	5.95601e-35
ALDH6A1	2.20806	7.18263e-120	4.69448e-118
AURKC	2.20652	2.55666e-10	1.20965e-09
ABCA10	2.20628	1.30292e-08	5.31572e-08
CHST2	2.20577	2.95583e-45	5.8092e-44
NTNG1	2.2053	3.09193e-15	2.03983e-14
SLC22A23	2.20464	4.03613e-45	7.87727e-44
PIWIL4	2.20316	3.31566e-50	7.37051e-49
BTG1	2.20191	2.76064e-211	4.76404e-209
P3H2	2.19877	2.63602e-101	1.37921e-99
CTSD	2.19612	3.55317e-231	6.92095e-229
RAPGEF4	2.1904	5.52497e-35	8.10535e-34
MAP7	2.18999	5.28427e-09	2.2342e-08
EPAS1	2.18836	5.94708e-63	1.75408e-61
FLJ21408	2.18604	0.0162838	0.0310448
ODF3	2.18172	0.0149741	0.0287793
AREG	2.18158	5.98683e-13	3.40894e-12
HLA-C	2.18029	3.84689e-189	5.60592e-187
MGST1	2.17315	3.04165e-137	2.41284e-135
MYOM1	2.17274	5.58086e-10	2.56764e-09
BATF3	2.17271	0.016125	0.0307749
LINC01061	2.17135	2.5292e-27	2.87281e-26
PLEK2	2.16999	2.511e-05	7.22841e-05
HIF1A-AS2	2.16463	0.00060746	0.00146435
ENTPD1-AS1	2.16159	0.00102713	0.00240469
ZNF192P1	2.15899	2.8508e-09	1.23315e-08
LINC01176	2.15753	0.000110368	0.000293652
C1orf116	2.15665	0.0128252	0.024991
CD300A	2.15608	0.000180497	0.000467102
LOC101928303	2.15562	0.0181701	0.0343416
LOC100126784	2.15442	3.99129e-06	1.26463e-05
NOL3	2.15296	7.058e-61	1.97795e-59
TAGAP	2.15201	0.0193667	0.0364141
OSBPL5	2.1503	2.2805e-233	4.53175e-231
TNNC1	2.14663	1.19275e-16	8.44974e-16
TCAF2	2.14633	1.91878e-53	4.63736e-52
MIR497HG	2.14606	0.000141587	0.000372286
LINC01468	2.14379	5.13564e-07	1.79871e-06
IGSF10	2.14161	1.74125e-63	5.2219e-62
DDIT4	2.14116	4.40031e-234	8.92446e-232
LOC100507547	2.13962	1.89793e-05	5.5513e-05
ITGA7	2.13704	2.15735e-34	3.10473e-33
TFAP2E	2.13585	2.82806e-10	1.33293e-09
RGS11	2.13424	7.50411e-07	2.58997e-06
ANGPT1	2.13211	7.99287e-35	1.16736e-33
GAREM	2.13204	8.31589e-43	1.53039e-41
RAB3A	2.13181	4.35188e-20	3.67918e-19
PRSS53	2.13153	7.07124e-50	1.55607e-48
TFPI2	2.13105	2.39463e-19	1.95475e-18
ANPEP	2.1273	4.90822e-201	7.9147e-199
LOC644285	2.12699	5.74122e-23	5.50425e-22
SLC2A5	2.12693	2.56957e-07	9.26864e-07
PCDHGA4	2.12487	1.43694e-11	7.44702e-11
LEPR	2.12226	8.4458e-33	1.16436e-31
PTPRH	2.12032	8.63265e-07	2.96439e-06
ATP6AP1L	2.11864	2.57397e-36	3.90422e-35
GPR146	2.11612	8.98228e-14	5.40227e-13
SIDT2	2.11552	8.05998e-188	1.1574e-185
C1orf74	2.11138	9.79945e-43	1.80004e-41
ESYT3	2.10893	2.93816e-08	1.1586e-07
LOC101927056	2.10887	4.0223e-06	1.27384e-05
ACBD4	2.10878	2.66674e-27	3.02205e-26
TXNIP	2.10716	1.09711e-196	1.67314e-194
TRPV2	2.10511	6.93136e-41	1.21425e-39
GPA33	2.10368	0.0025832	0.00568004
RYR1	2.10306	0.00042832	0.00105316
ELL2	2.10251	1.02084e-121	6.73923e-120
FILIP1	2.1012	8.63771e-14	5.19822e-13
PAQR5	2.10108	2.04542e-18	1.59428e-17
ICA1	2.09822	1.71859e-09	7.58748e-09
ITGB4	2.09496	5.36506e-26	5.80565e-25
GAS8	2.09006	1.01099e-49	2.20991e-48
ARMC3	2.08503	0.00362602	0.00777743
CD28	2.08263	0.0142217	0.027462
HCST	2.0824	0.0139934	0.0270636
MST1P2	2.08209	8.54604e-17	6.11146e-16
DBNDD1	2.0793	1.90617e-75	7.02248e-74
GOLGA2P5	2.07274	1.44082e-06	4.81082e-06
LINC01301	2.07197	7.63689e-07	2.63349e-06
ZSCAN1	2.06951	0.004052	0.00862064
AGBL2	2.06925	0.000348377	0.000867767
ARHGEF26	2.0689	9.29667e-27	1.03446e-25
MGLL	2.0683	2.7827e-81	1.13108e-79
DOCK3	2.06702	5.01686e-08	1.93523e-07
PTGER3	2.06689	5.5314e-05	0.000152879
LOC105447645	2.06466	0.0244249	0.0449411
LOC101927740	2.06343	0.00209569	0.00468239
CCDC74A	2.06338	3.03575e-24	3.06898e-23
CFAP53	2.06174	7.53766e-05	0.000204677
FAM186A	2.05887	0.0013787	0.00316823
HSPB7	2.05866	1.39261e-43	2.61171e-42
FAM65B	2.05826	5.21796e-13	2.98323e-12
ARHGAP44	2.05759	1.40241e-78	5.47414e-77
RAP1GAP2	2.05486	1.25051e-46	2.54935e-45
STAT4	2.05241	1.09554e-07	4.10448e-07
HPCAL1	2.04914	2.32529e-50	5.20426e-49
STX19	2.04667	0.0242988	0.0447301
CRACR2A	2.04586	9.44025e-16	6.40849e-15
FZD5	2.0452	1.8083e-29	2.20687e-28
JHDM1D-AS1	2.04402	3.9589e-13	2.28196e-12
PTPRE	2.04355	6.26194e-17	4.50425e-16
BRCAT54	2.04203	1.62235e-06	5.38312e-06
MSLN	2.04141	0.000141493	0.000372089
CYP46A1	2.04117	5.05686e-06	1.5854e-05
CD274	2.04112	0.00259855	0.00571123
DAAM2	2.04088	6.18466e-117	3.87487e-115
CREG1	2.03834	9.50476e-102	5.02654e-100
PYCARD	2.03834	6.79172e-05	0.000185445
SORBS2	2.03825	2.72879e-140	2.28441e-138
P2RY2	2.0367	3.9746e-05	0.000111895
CDK15	2.0328	1.02101e-15	6.91203e-15
SCD	2.03041	6.92227e-93	3.25794e-91
PDK3	2.02941	4.47854e-116	2.79703e-114
RDH16	2.02892	0.0111155	0.0219268
GCKR	2.02522	7.76232e-08	2.94405e-07
STON1	2.02185	5.10042e-88	2.2753e-86
CYP26B1	2.02125	8.47783e-40	1.42673e-38
FAM162A	2.02049	7.15529e-139	5.86525e-137
MR1	2.01962	1.36368e-89	6.22452e-88
2022-09-04	2.01932	2.7708e-31	3.60039e-30
SLC9A5	2.01908	1.10538e-42	2.02477e-41
CYB561	2.01867	3.58269e-76	1.32985e-74
TYW1B	2.0176	1.19712e-25	1.27994e-24
SBK1	2.01742	4.71638e-12	2.5372e-11
CTGF	2.01724	3.19737e-114	1.95348e-112
LVRN	2.0157	2.55542e-06	8.28218e-06
SERINC5	2.00577	3.46889e-153	3.32895e-151
COL9A3	2.0052	3.56713e-215	6.21029e-213
JAG1	2.00273	2.39341e-72	8.16042e-71
CHRD	1.9974	1.77782e-21	1.61176e-20
NAALADL1	1.99403	1.01418e-24	1.0468e-23
PLS1	1.98982	3.86964e-12	2.09372e-11
SLC8A1	1.98692	2.92784e-18	2.26502e-17
APCDD1L-AS1	1.98683	3.35591e-77	1.26963e-75
APOBEC2	1.98657	0.000887481	0.00209446
GFOD1	1.98317	4.53716e-18	3.48126e-17
LRRN3	1.98171	8.8367e-15	5.67748e-14
KLHL3	1.98051	5.48681e-40	9.30534e-39
SH3D21	1.9792	2.37297e-85	1.02601e-83
NOX5	1.97745	0.0265386	0.0484183
LIFR	1.97344	7.38758e-85	3.15947e-83
DIO1	1.97324	2.6769e-06	8.64881e-06
C7orf61	1.97194	0.000561268	0.00135732
DDX4	1.97	0.000362646	0.000900459
CDNF	1.96938	2.51679e-07	9.0916e-07
MFI2-AS1	1.96909	3.75036e-18	2.88658e-17
HLA-H	1.96785	1.76339e-22	1.66464e-21
NOD2	1.96646	1.20043e-08	4.92102e-08
SPTBN4	1.96644	5.92481e-08	2.27033e-07
ZNF429	1.9659	5.0927e-28	5.94591e-27
AFAP1L1	1.96422	1.5725e-27	1.79964e-26
MIR210HG	1.9641	5.92155e-42	1.06974e-40
ZSCAN12P1	1.96304	2.44e-08	9.71111e-08
FAM133CP	1.96288	2.72652e-05	7.80882e-05
C6orf165	1.9623	0.0192242	0.0361703
PITPNC1	1.95916	1.0386e-57	2.72795e-56
SMAD9	1.9588	3.20155e-66	9.9501e-65
LRRC8E	1.95328	5.83792e-39	9.65122e-38
NACAD	1.95207	1.52728e-52	3.61567e-51
GPD1	1.94849	0.0150802	0.0289635
CCDC152	1.94595	1.89384e-07	6.93162e-07
MPV17L	1.94535	1.28563e-08	5.24843e-08
FAM13C	1.94483	0.000170849	0.000443557
MIOX	1.94379	0.0230731	0.0426453
PVRL3-AS1	1.94292	0.0272192	0.049568
LINC01273	1.94231	0.00754131	0.0153138
SLC2A8	1.94227	1.10239e-16	7.82651e-16
RASGEF1A	1.94039	1.06847e-30	1.36493e-29
PVRL4	1.94031	9.49693e-18	7.17485e-17
CLDN4	1.94015	3.00347e-12	1.63631e-11
LOC143666	1.93822	7.8346e-10	3.56123e-09
TNFSF13B	1.93743	6.85768e-07	2.37144e-06
SLC16A8	1.93677	1.81752e-14	1.14164e-13
LOC100128239	1.93388	0.00365193	0.00782534
NBPF25P	1.93339	3.61097e-20	3.0673e-19
KIAA1467	1.93308	2.16941e-54	5.38195e-53
PSORS1C3	1.93082	0.000279656	0.000705615
RENBP	1.93024	0.000920324	0.00216703
GNAO1	1.92447	4.19962e-08	1.63311e-07
TMEM9B-AS1	1.92407	2.5e-13	1.45812e-12
RGN	1.92254	8.84304e-19	7.00641e-18
BAIAP2L2	1.92046	2.29705e-13	1.34413e-12
CA3	1.91998	0.00022521	0.00057637
DUSP4	1.91997	5.29987e-55	1.32821e-53
SYTL3	1.91835	4.69468e-10	2.17519e-09
WAS	1.91802	0.0067554	0.0138077
GNG11	1.91543	4.96472e-56	1.27508e-54
KCNMA1-AS3	1.91313	0.00449454	0.0094903
LNX1	1.91288	2.99565e-46	6.08188e-45
RCAN2	1.91177	9.47265e-15	6.06428e-14
C1R	1.91164	9.98879e-46	1.99705e-44
TGM2	1.91028	3.7847e-71	1.26197e-69
EBF3	1.90906	1.0454e-23	1.03274e-22
FLT3LG	1.90773	3.6306e-07	1.29182e-06
ABCA3	1.90746	3.28858e-10	1.54222e-09
ERBB3	1.90579	1.96346e-06	6.44861e-06
PRAM1	1.90524	0.00159277	0.00362486
ARHGEF6	1.90328	2.74909e-133	2.10439e-131
LINC01094	1.90147	7.01356e-12	3.7251e-11
AK5	1.90123	3.58572e-20	3.04717e-19
RPL21P44	1.90064	2.29649e-07	8.33404e-07
FAXDC2	1.89857	2.20705e-58	5.86748e-57
PARM1	1.89557	0.000390608	0.000964774
HS3ST3A1	1.89507	1.78921e-53	4.32953e-52
LINC00663	1.89166	2.06871e-13	1.21813e-12
CLDN7	1.8906	6.50742e-10	2.97709e-09
HCG4B	1.89053	6.44178e-08	2.4598e-07
ESPN	1.89029	7.6631e-06	2.35189e-05
UCN	1.88914	0.00118149	0.00273937
PRSS46	1.88871	0.00466839	0.00982996
MIR181A1HG	1.88657	0.000255989	0.000650151
ADTRP	1.88243	0.000432232	0.00106225
LOC101928514	1.87993	0.0189569	0.035729
AKR1C1	1.8783	1.61297e-25	1.70878e-24
POU5F1	1.87802	1.18222e-07	4.4166e-07
CDK18	1.87582	2.74613e-34	3.93479e-33
SLC25A37	1.87524	1.83117e-99	9.35706e-98
LINC00707	1.87513	0.00549647	0.0114401
ENTPD3-AS1	1.87358	3.48753e-05	9.88193e-05
NAGS	1.87245	5.42964e-19	4.34746e-18
TEX26	1.8685	0.0182872	0.0345495
GABRB2	1.86695	0.00275445	0.00602963
PER2	1.86534	4.15923e-49	8.93281e-48
DEPTOR	1.86251	1.15628e-20	1.00831e-19
TMEM254-AS1	1.86146	3.5795e-05	0.000101294
KIAA1161	1.86021	8.27547e-104	4.47262e-102
MAPK13	1.85811	1.41458e-25	1.50672e-24
RINL	1.85515	4.82236e-16	3.31598e-15
PPP1R3C	1.85383	3.66629e-74	1.3114e-72
MYCL	1.85343	5.13349e-05	0.000142522
NPAS2	1.85299	2.21049e-60	6.10773e-59
HECW2	1.85275	7.38276e-38	1.17891e-36
MED12L	1.85263	4.76917e-09	2.02643e-08
TNFRSF11B	1.85246	6.69781e-35	9.79673e-34
LTK	1.85238	4.08034e-05	0.000114675
PDCL3P4	1.84968	0.0023031	0.00510984
SCOC-AS1	1.8482	0.000650866	0.0015619
FYN	1.84693	5.17254e-74	1.84013e-72
LOC101926941	1.84684	0.00100135	0.00234743
ARHGEF5	1.84412	3.47771e-19	2.81204e-18
CD83	1.8433	4.92984e-23	4.74485e-22
LOC154761	1.84271	0.00195113	0.00438181
PPFIA4	1.84253	7.63436e-110	4.44351e-108
FLG	1.84189	9.41257e-12	4.95647e-11
C11orf70	1.84086	1.0854e-18	8.57901e-18
CRELD1	1.84081	7.0536e-84	2.97142e-82
ME1	1.84077	5.1481e-115	3.18486e-113
MAPRE3	1.83973	1.15522e-84	4.91919e-83
PPP1CB	1.83829	2.86286e-84	1.21382e-82
PDE1C	1.83654	2.78744e-20	2.38526e-19
ZNF385D	1.83642	8.16107e-21	7.19e-20
AGAP11	1.83639	3.49187e-12	1.89505e-11
CASS4	1.83556	0.00172653	0.00390863
HNF1A	1.83359	7.44447e-05	0.000202286
LINC01024	1.83225	7.28663e-13	4.13112e-12
ENHO	1.82957	6.75326e-08	2.57624e-07
CDKN1C	1.82946	7.53822e-77	2.82475e-75
JUNB	1.82914	2.3786e-193	3.51835e-191
TMEM119	1.82849	1.05131e-10	5.10173e-10
GLIPR1L1	1.82796	0.0050728	0.010628
PROB1	1.82748	2.80833e-07	1.01021e-06
SRPK3	1.82704	2.13913e-14	1.3364e-13
SIAE	1.82665	2.7536e-69	8.95399e-68
PRRT1	1.82589	2.60607e-07	9.39684e-07
FOXA3	1.82524	2.62421e-09	1.1399e-08
PRKCQ	1.82449	0.000290083	0.000729769
ZC3H12B	1.82409	2.25108e-13	1.31881e-12
TBRG1	1.82323	5.23447e-55	1.31349e-53
STXBP1	1.82226	1.90557e-88	8.53949e-87
ATG9B	1.82063	3.94358e-20	3.33974e-19
SERINC4	1.81899	3.85189e-39	6.40019e-38
NKPD1	1.81854	0.0152165	0.0292139
BEND5	1.81839	6.74969e-21	5.96794e-20
RNF5P1	1.81808	0.00411042	0.00873359
PBX4	1.8175	0.000245906	0.000626483
BDNF-AS	1.81494	1.28489e-09	5.7371e-09
LOC100130417	1.81272	8.29187e-19	6.58031e-18
LYPD3	1.81238	3.57337e-11	1.79655e-10
APOA1-AS	1.8106	0.00563296	0.0116982
ADK	1.80734	2.70154e-87	1.18898e-85
CRIP1	1.80726	1.14069e-10	5.5232e-10
GPRIN3	1.80628	4.39917e-06	1.38671e-05
CTSW	1.80609	0.0085309	0.0171569
LOC728730	1.80453	4.33463e-21	3.87086e-20
LMO3	1.80448	2.69723e-06	8.71306e-06
ARRDC2	1.80387	8.70903e-55	2.17704e-53
MCMDC2	1.80293	1.94625e-08	7.82676e-08
ACTG1P17	1.80283	0.0109834	0.0216856
RELT	1.80156	1.70002e-48	3.59231e-47
FAM205A	1.80154	0.0158994	0.0303915
TBX18	1.80008	1.69286e-50	3.80178e-49
LINC01348	1.80002	0.0104333	0.0206769
LINC01232	1.79967	2.01355e-06	6.60541e-06
BAALC	1.79829	1.07761e-39	1.8091e-38
MAFB	1.78945	1.80804e-45	3.57843e-44
C2orf74	1.78835	1.7497e-21	1.58699e-20
GS1-259H13.2	1.78648	4.4559e-05	0.000124554
ANGPT2	1.78637	4.33508e-05	0.000121366
LSP1	1.78466	8.31168e-97	4.08789e-95
CLCNKA	1.78112	0.00387572	0.00827333
IFIT2	1.78032	1.42417e-05	4.22272e-05
NXPH4	1.77866	1.20811e-40	2.09587e-39
IRF7	1.77773	1.87996e-31	2.46071e-30
EPHB1	1.77695	1.06708e-05	3.21432e-05
GAPDH	1.77676	3.71385e-165	4.175e-163
INSIG2	1.77666	2.86982e-76	1.06726e-74
EPB41L4B	1.77627	1.81252e-07	6.65505e-07
FST	1.77288	1.22941e-34	1.7876e-33
HLA-A	1.77177	2.18438e-182	2.94337e-180
NUP210L	1.76913	0.000170857	0.000443557
LINC00467	1.76862	1.73597e-11	8.94261e-11
PRUNE2	1.76854	3.38878e-43	6.29532e-42
IVNS1ABP	1.7682	7.04763e-135	5.45858e-133
BNIP3	1.76819	1.62116e-149	1.49733e-147
SGK2	1.76126	7.99575e-09	3.327e-08
TRAPPC6A	1.75856	1.11974e-17	8.42075e-17
APOBEC3D	1.75568	7.37738e-05	0.000200629
NLRC3	1.75475	1.06562e-07	3.9977e-07
ZNF503-AS2	1.75447	2.61838e-07	9.4395e-07
PLA2G16	1.75388	2.91122e-07	1.04441e-06
GPAT2	1.7531	5.65065e-08	2.1695e-07
ARID3C	1.75256	0.00289815	0.00632099
ITGBL1	1.75044	2.67925e-46	5.44514e-45
MITF	1.74794	1.60462e-29	1.96073e-28
LINC00607	1.74751	9.19259e-28	1.06068e-26
EFNA1	1.74597	2.08292e-38	3.38655e-37
FMN2	1.74575	9.83976e-06	2.97766e-05
TSPAN1	1.74473	8.3271e-05	0.000225181
PILRB	1.74356	2.86247e-05	8.17795e-05
GDPD3	1.74276	2.13735e-15	1.4215e-14
FAIM	1.73858	1.81131e-43	3.38404e-42
NEAT1	1.7372	1.15074e-51	2.6571e-50
UNC5CL	1.73667	0.000195121	0.000503228
INHBA	1.73629	8.7658e-58	2.30548e-56
SCRG1	1.7357	2.46307e-61	6.95788e-60
PER1	1.73438	2.26993e-138	1.83771e-136
COL4A3	1.73383	2.39828e-07	8.68103e-07
CYP1B1-AS1	1.73344	0.0023168	0.00513792
ADAMTSL2	1.73176	2.64539e-12	1.44483e-11
C16orf86	1.72897	1.00193e-13	6.0113e-13
CXCL16	1.72874	5.74981e-09	2.42115e-08
GP1BA	1.72529	2.78135e-09	1.20391e-08
IFI44L	1.72477	1.0593e-05	3.19234e-05
DNAH7	1.71945	0.00077888	0.00185059
LOC101930452	1.71798	0.00253539	0.00558802
SLC15A4	1.71573	1.70076e-63	5.10824e-62
BIN3-IT1	1.71454	1.04515e-05	3.15308e-05
S100A13	1.71314	4.67671e-102	2.48662e-100
LOC100129617	1.71304	0.00342952	0.00739466
CYP7B1	1.71195	2.98587e-07	1.07016e-06
COL7A1	1.70945	1.14363e-56	2.96424e-55
PCDHB6	1.70879	5.41696e-05	0.000149842
PRKAR2B	1.70818	1.61887e-10	7.76405e-10
CLEC18C	1.70741	1.21076e-08	4.9603e-08
DNAH3	1.70701	0.000124405	0.000329219
TBX19	1.70675	8.43405e-16	5.74327e-15
SEC1P	1.70637	4.91334e-06	1.54163e-05
PFKFB4	1.70436	2.08356e-85	9.02862e-84
XKR9	1.7018	6.24301e-05	0.000171463
TEKT3	1.70167	0.0117402	0.0230573
SOX9	1.70138	2.94501e-89	1.33189e-87
FOS	1.70063	7.68333e-52	1.78458e-50
EFCAB6	1.7005	7.79138e-06	2.38716e-05
KCNMA1	1.69734	4.47325e-102	2.38489e-100
YPEL4	1.69653	3.13254e-13	1.81628e-12
PRDM6	1.69634	4.75474e-16	3.27406e-15
ZC3H12D	1.69578	0.00207482	0.00463946
GLUL	1.69499	1.40744e-92	6.5925e-91
USH1C	1.69487	5.00545e-31	6.4572e-30
FAM86B1	1.69384	0.000192691	0.000497285
ANG	1.69241	5.52094e-14	3.3616e-13
GGT7	1.69124	2.29409e-55	5.79353e-54
SEPT5-GP1BB	1.69098	2.20684e-12	1.21136e-11
RPL19P12	1.69034	0.000152791	0.000400087
SAMD11	1.6893	7.18171e-50	1.57861e-48
PFN1P2	1.68923	1.01233e-15	6.86035e-15
PRTG	1.68713	6.66176e-37	1.03194e-35
MLLT4-AS1	1.68484	0.00047822	0.00116855
PDGFA	1.68339	3.12147e-60	8.60065e-59
FAM118A	1.68151	1.37594e-51	3.16596e-50
CES3	1.67652	0.00263918	0.00579277
FAM57B	1.67503	0.0220073	0.0408579
FLG-AS1	1.67462	4.96944e-07	1.74454e-06
SHC4	1.67418	1.91053e-44	3.64911e-43
TBX2	1.67188	5.81694e-09	2.44732e-08
CYP27A1	1.6714	2.92297e-65	8.92912e-64
SOD3	1.67024	8.66615e-22	7.97423e-21
GBE1	1.66827	2.09066e-70	6.90092e-69
LOC100049716	1.66791	9.04088e-13	5.09923e-12
LOC100131564	1.66622	1.01189e-38	1.65892e-37
FAM117B	1.6656	5.52172e-39	9.14383e-38
MEIS1-AS3	1.66491	0.00837574	0.0168793
PROS1	1.6649	1.85068e-35	2.73953e-34
LOC100506142	1.66477	3.30289e-09	1.4209e-08
TALDO1	1.66454	9.31906e-160	9.80395e-158
STEAP1B	1.66325	8.33973e-29	1.00286e-27
FN1	1.66262	1.4461e-107	8.19858e-106
PTPRJ	1.66205	1.32826e-32	1.81717e-31
PPP1R32	1.66148	7.50642e-17	5.3817e-16
TULP2	1.66145	0.0114371	0.0225227
LOC101929715	1.66124	0.00216156	0.00481917
CLYBL	1.6607	2.19293e-08	8.77215e-08
GPRC5A	1.66022	1.12886e-35	1.68242e-34
CEP70	1.65771	3.49196e-49	7.51613e-48
MEGF6	1.65481	7.79086e-08	2.95374e-07
LINC00545	1.65399	0.0117795	0.023127
WNT16	1.65188	2.82137e-07	1.01434e-06
USP2-AS1	1.65174	0.00016464	0.000428378
ABAT	1.64998	2.78672e-26	3.05762e-25
MMP28	1.64836	3.22723e-52	7.56727e-51
TAF4B	1.6475	1.09593e-20	9.58235e-20
SLC44A3	1.64706	6.9866e-14	4.22006e-13
RARB	1.64485	4.49503e-37	7.01831e-36
RBM43	1.64323	8.73299e-38	1.38888e-36
CARD14	1.64277	1.01349e-05	3.06178e-05
KHDRBS3	1.6373	1.21816e-08	4.98645e-08
CFAP69	1.63673	3.96372e-12	2.14167e-11
ZNF736	1.63646	1.1093e-27	1.27696e-26
SEMA4A	1.6359	5.65944e-13	3.22906e-12
RNF208	1.63554	8.48066e-08	3.206e-07
ZNF311	1.63551	1.12148e-06	3.79673e-06
CHST3	1.63545	1.48439e-149	1.37747e-147
FOXO1	1.63325	3.38351e-45	6.63647e-44
SERINC2	1.63204	2.90864e-51	6.62287e-50
LIMCH1	1.63177	1.20182e-37	1.89907e-36
ACSM3	1.63115	1.52953e-06	5.088e-06
EPHX2	1.63011	3.78469e-19	3.05524e-18
FAM20C	1.62998	1.13029e-84	4.82345e-83
KIAA0226L	1.62994	2.42467e-34	3.47925e-33
SEMA4B	1.62957	1.17199e-51	2.703e-50
LOC100506746	1.62917	1.67966e-07	6.18336e-07
ZBTB20	1.62886	9.22289e-105	5.06821e-103
TNFRSF4	1.62651	0.00363601	0.00779633
CCDC148	1.62383	0.0125031	0.0244263
SPATA6L	1.62125	0.00118499	0.00274676
PELI2	1.621	5.19483e-46	1.04497e-44
MYO5B	1.6205	7.99385e-15	5.14772e-14
TRAF3IP3	1.62036	0.0263297	0.0480906
SOX9-AS1	1.61866	3.96847e-19	3.20097e-18
SPECC1	1.61813	2.58402e-104	1.40818e-102
CCDC163P	1.61495	8.02133e-10	3.64443e-09
RNF144A-AS1	1.61406	1.26905e-32	1.73858e-31
NKX3-1	1.61315	4.94644e-07	1.73708e-06
ESR2	1.61199	0.0251002	0.0460202
VAV3	1.61169	3.42335e-13	1.98139e-12
GSTO2	1.61149	5.09625e-09	2.15981e-08
CACNA2D2	1.61117	4.90051e-14	2.99124e-13
TIPARP-AS1	1.60916	0.011495	0.0226209
NFATC2	1.6087	6.53932e-46	1.3114e-44
NOTCH4	1.60708	4.20996e-05	0.000118031
LOC729218	1.60666	2.98384e-25	3.14077e-24
ADHFE1	1.60495	1.83897e-10	8.7875e-10
TMEM38B	1.60405	1.05616e-34	1.5391e-33
TMEM155	1.60304	0.000532248	0.00129127
WSCD2	1.6014	4.14e-06	1.30964e-05
DNAH10	1.59997	3.12895e-15	2.06355e-14
CCDC74B	1.59838	1.20601e-07	4.50034e-07
CAPS2	1.59832	5.25195e-10	2.42084e-09
SLC2A12	1.597	6.95867e-08	2.65101e-07
WDR54	1.59675	5.75025e-34	8.19151e-33
LRRC16B	1.5967	0.00349597	0.00752805
BGN	1.5946	7.35689e-82	3.00898e-80
PLAC8	1.59406	0.0216434	0.0402601
CST3	1.59279	1.0123e-119	6.59438e-118
LINC01604	1.59188	3.11231e-06	9.98345e-06
VPS37D	1.5913	4.31769e-08	1.67505e-07
DTX4	1.59011	3.94242e-06	1.25035e-05
GABRB3	1.58936	0.000210505	0.000540776
SUSD1	1.58793	4.73736e-22	4.40653e-21
PRKAR2A-AS1	1.58708	8.87374e-07	3.04081e-06
TSC22D4	1.58629	1.98636e-61	5.63892e-60
VCAM1	1.58589	4.12349e-05	0.000115838
OLMALINC	1.58555	8.05558e-24	7.99987e-23
LRRC8B	1.58499	3.32182e-21	2.97859e-20
ZNF273	1.58411	8.88442e-21	7.8098e-20
GRHL1	1.58376	3.8811e-05	0.000109357
GFPT2	1.58152	3.36897e-92	1.57429e-90
CYSTM1	1.58023	1.2023e-27	1.38159e-26
KIAA0895	1.57988	8.65993e-13	4.89138e-12
IL1RL2	1.57974	4.92377e-26	5.34282e-25
INSR	1.57856	9.21041e-70	2.99994e-68
SULF1	1.57713	1.98212e-156	1.9895e-154
PITX1	1.57615	1.84424e-16	1.29577e-15
MPZ	1.57506	4.7759e-05	0.000133101
P4HA2	1.57485	1.2082e-165	1.38191e-163
RORA	1.5733	4.02497e-38	6.46922e-37
VKORC1	1.57309	2.23056e-123	1.5028e-121
PLCB1	1.57201	1.65736e-19	1.36767e-18
LINC01140	1.57189	1.50977e-08	6.12559e-08
SPATA17	1.5703	0.000456756	0.00111902
DHRS4L2	1.56846	1.41899e-20	1.23194e-19
AGPAT4-IT1	1.56803	4.96235e-12	2.6666e-11
MIR4712	1.56789	7.79802e-05	0.000211338
LINC00471	1.5677	3.3941e-06	1.08449e-05
GPR155	1.56676	3.083e-63	9.18969e-62
FGL2	1.5659	0.0147263	0.0283641
CASC1	1.56589	0.0234357	0.0432627
2022-03-03	1.56434	5.1096e-19	4.09788e-18
IFIT1	1.56416	3.42322e-09	1.47074e-08
JAKMIP3	1.56062	0.00111383	0.00259411
BEST4	1.55975	0.00012189	0.000322912
CDHR5	1.55946	1.14811e-11	6.00391e-11
CMPK1	1.55885	7.64887e-71	2.54183e-69
MYO15A	1.55832	1.52529e-08	6.18319e-08
KBTBD11	1.5559	1.77106e-31	2.32126e-30
IFITM3	1.55578	9.7892e-132	7.29481e-130
C10orf10	1.55352	6.66946e-54	1.63194e-52
SLC1A1	1.55351	2.26676e-39	3.78556e-38
CTSS	1.55336	2.53633e-07	9.1588e-07
MFSD6	1.55327	7.15476e-15	4.621e-14
TFPI	1.55031	7.61758e-32	1.01808e-30
EIF1B-AS1	1.54955	0.00173665	0.0039302
LOC100288162	1.54942	2.07726e-05	6.04616e-05
JADE1	1.54857	2.12523e-103	1.14547e-101
TPCN1	1.54847	6.10056e-41	1.07253e-39
C1orf228	1.54811	0.000339809	0.000847712
CHST11	1.54785	2.57927e-86	1.1251e-84
SNX10	1.54697	0.0116352	0.0228762
COLEC12	1.54677	1.67862e-25	1.77642e-24
KY	1.54633	0.0266744	0.0486375
C2orf81	1.54567	3.71889e-10	1.73698e-09
FURIN	1.54518	2.07634e-127	1.44851e-125
MLPH	1.54491	2.05529e-27	2.34263e-26
ZNF395	1.54387	6.44055e-93	3.03849e-91
CASC2	1.54126	4.87633e-05	0.000135746
PRCD	1.53937	0.00794963	0.0160815
NCK1-AS1	1.53934	1.39369e-06	4.66374e-06
WDFY3-AS2	1.53722	3.47577e-11	1.74882e-10
SLC43A2	1.53605	5.08439e-05	0.000141219
LDHD	1.53583	4.48875e-09	1.911e-08
SDC2	1.53569	4.02033e-127	2.78493e-125
RAMP1	1.53416	9.00925e-52	2.08516e-50
ATP2A3	1.53296	6.91646e-22	6.39715e-21
SRGAP3	1.53249	2.89181e-08	1.14123e-07
CFAP70	1.5312	1.24639e-05	3.72251e-05
CEBPB	1.53057	9.61035e-29	1.15213e-27
EFHC2	1.53052	0.000118404	0.000314099
TINCR	1.52747	0.0257037	0.0470302
RASAL2-AS1	1.52556	0.000259978	0.000659091
PHYHIP	1.52488	0.00575804	0.011934
IFITM10	1.52308	1.57988e-31	2.07622e-30
DICER1-AS1	1.52254	5.56888e-05	0.00015385
C9orf50	1.52241	0.0104039	0.020639
LOC102723439	1.52151	0.00625962	0.0128611
SLC44A1	1.52103	3.04898e-65	9.29963e-64
GOLGA8B	1.52077	4.99237e-44	9.41658e-43
WWP2	1.52077	1.80975e-98	9.1057e-97
C20orf144	1.52035	0.0168955	0.0321238
CD9	1.51692	5.47426e-62	1.57449e-60
EPYC	1.51518	5.78637e-40	9.77966e-39
NACA2	1.515	0.0027196	0.00595732
P4HA2-AS1	1.51407	1.7666e-22	1.66687e-21
ZNRF2	1.5133	1.645e-14	1.03625e-13
KGFLP1	1.51193	0.0213113	0.0396686
NOTCH3	1.51003	1.21556e-52	2.88465e-51
BCL6	1.50855	4.07569e-103	2.19074e-101
OSER1-AS1	1.50777	2.28237e-16	1.59563e-15
PNRC1	1.50339	3.30593e-90	1.51603e-88
LINC00506	1.50322	0.00853214	0.0171576
LPCAT2	1.50254	1.27615e-48	2.69953e-47
LOC283788	1.50191	2.69053e-44	5.11903e-43
TRIM29	1.5019	3.74436e-15	2.46035e-14
FAM174B	1.50094	1.26016e-05	3.76249e-05
DKFZP586I1420	1.50071	7.82856e-09	3.26019e-08
EPS8L2	1.49815	8.19869e-78	3.13799e-76
LOC100134368	1.49738	0.00275904	0.00603901
SYCP2	1.49672	1.18702e-06	4.00898e-06
RFX2	1.49635	2.96171e-10	1.39425e-09
KIAA1407	1.49608	1.00398e-20	8.79397e-20
TMCC2	1.49316	6.04292e-10	2.77244e-09
SESN1	1.4928	2.10744e-53	5.08085e-52
PPIL3	1.49072	1.49894e-49	3.25482e-48
LINC00899	1.48964	2.59589e-08	1.02962e-07
TDRP	1.4891	8.17576e-23	7.79272e-22
GPAT3	1.4888	0.000358766	0.000891388
TACSTD2	1.48855	0.000326094	0.000815877
TRIM7	1.48811	1.02063e-05	3.08165e-05
CERS1	1.48667	5.8371e-08	2.23716e-07
IFI30	1.48456	5.20645e-06	1.62944e-05
LOC653513	1.48325	1.98966e-42	3.61427e-41
RILPL2	1.48322	2.95754e-35	4.37142e-34
PIEZO1	1.48251	5.84432e-83	2.43077e-81
IFI6	1.48216	2.31144e-29	2.81217e-28
DOCK5	1.48051	7.95449e-38	1.26712e-36
RAB28	1.47987	9.00999e-55	2.24941e-53
TPD52	1.47952	1.62606e-14	1.02531e-13
LOC100506990	1.47857	3.04569e-21	2.73973e-20
DNHD1	1.4766	2.72474e-52	6.41194e-51
TJP2	1.47536	1.07559e-31	1.42685e-30
DARS-AS1	1.47303	4.06929e-06	1.28789e-05
FAM225B	1.47279	5.42146e-07	1.89443e-06
LEF1-AS1	1.47175	0.012052	0.0236154
LINC01554	1.47164	0.00934009	0.0186697
CASC15	1.47155	9.01824e-07	3.0871e-06
SH3PXD2A	1.47044	6.48758e-59	1.74597e-57
GALNT3	1.47031	8.28568e-45	1.60122e-43
CRYGS	1.46828	1.03961e-32	1.42724e-31
FBXO27	1.46536	1.39155e-11	7.21942e-11
PKD2L2	1.46533	0.0272253	0.0495745
NATD1	1.46522	9.75476e-31	1.24695e-29
ZNF438	1.46469	1.65697e-28	1.96845e-27
AK4	1.46354	1.13013e-76	4.2268e-75
CAPN12	1.46281	1.065e-06	3.61363e-06
KIF21A	1.46266	2.89533e-57	7.5644e-56
AVPI1	1.46221	1.10096e-42	2.01857e-41
IQCH	1.46208	7.76015e-06	2.37871e-05
ADRBK2	1.46047	9.48853e-36	1.41737e-34
TMCC1-AS1	1.46	1.42877e-08	5.80867e-08
ROM1	1.45982	1.85522e-09	8.16138e-09
HYKK	1.45651	0.000272926	0.000689428
CD40	1.45562	3.1524e-07	1.12759e-06
ADCK3	1.45356	7.58073e-27	8.464e-26
LINC01569	1.45165	0.000383213	0.000947818
ARHGAP30	1.44839	0.00120915	0.00279855
TRIM16L	1.4482	9.55236e-21	8.3857e-20
IFITM1	1.44665	7.0837e-27	7.92705e-26
[truncated: 4,718 more rows]
