# Supplementary material for: Differences in the intrinsic chondrogenic potential of human mesenchymal stromal cells and iPSC‐derived multipotent cells
Source: Clin Transl Med. 2022 Dec 19;12(12):e1112. doi: 10.1002/ctm2.1112 (PMC9763539; doi:10.1002/ctm2.1112)
Supplement: Supplementary file 5 — Supporting material [file CTM2-12-e1112-s003.xlsx]

## Sheet: IPA.STAR.DE.iMSC_B3.vs.MSC_B3.I
Ingenuity Canonical Pathways	-log(p-value)	Ratio	z-score	Molecules
Pulmonary Fibrosis Idiopathic Signaling Pathway	21.5	0.497	0.397	ACTA2,ACTB,ACTC1,ACTG2,ACVR1,ACVR1C,ACVR2A,ADAMTS1,AJUBA,AKT1,AREG,BBC3,BCL2,BIRC5,CCN2,CCND1,CDH2,COL10A1,COL11A2,COL12A1,COL13A1,COL18A1,COL21A1,COL22A1,COL24A1,COL25A1,COL26A1,COL27A1,COL2A1,COL3A1,COL4A1,COL4A2,COL4A3,COL4A4,COL4A5,COL5A3,COL6A1,COL6A6,COL7A1,COL8A2,COL9A1,COL9A2,COL9A3,CREBBP,CTNNB1,CXCL12,EDN1,EDNRA,EFNB2,EGR1,EPHB3,EPHB4,EZH2,F2R,FGF18,FGF2,FGFR2,FGFR3,FGFR4,FGFRL1,FN1,FOS…
Axonal Guidance Signaling	19.5	0.434	NaN	ABLIM1,ABLIM3,ACTR2,ACTR3,ADAM11,ADAM12,ADAM15,ADAM19,ADAM21,ADAM22,ADAM23,ADAM28,ADAM32,ADAM33,ADAMTS1,ADAMTS10,ADAMTS12,ADAMTS13,ADAMTS14,ADAMTS15,ADAMTS16,ADAMTS17,ADAMTS18,ADAMTS2,ADAMTS20,ADAMTS5,ADAMTS6,ADAMTS9,AKT1,ARHGEF12,ARHGEF6,ARPC1B,BAIAP2,BDNF,BMP2,BMP3,BMP4,BMP5,BMP6,BMP7,BMP8A,BMP8B,BRCC3,CXCL12,DCC,DOCK1,EFNA1,EFNA2,EFNA3,EFNB1,EFNB2,EFNB3,EGF,EPHA3,EPHA5,EPHA7,EPHB1,EPHB2,EPHB3,…
Osteoarthritis Pathway	18.1	0.517	0.704	ACAN,ACVRL1,ADAMTS5,ALPL,BMP2,BMPR1A,CASP10,CASP2,CASP3,CASP4,CASP6,CEBPB,CHUK,CNMD,COL10A1,COL2A1,CREB3L4,CREBBP,CTNNB1,DCN,DDIT4,DLX5,EPAS1,FADD,FGF18,FGF2,FGFR3,FN1,FOXO3,FRZB,FZD1,FZD2,FZD3,FZD5,FZD6,FZD8,FZD9,GDF5,GLIS2,GREM1,H19,HDAC4,HES1,HMGB1,HNF1A,IHH,IL1R1,IL1R2,IL1RAP,IL1RAPL1,IL1RAPL2,IL1RL1,IL1RL2,ITGA1,ITGA2,ITGA3,ITGA7,ITGA8,ITGA9,ITGAL,ITGAV,ITGB2,ITGB4,ITGB6,ITGB7,JAG1,LEF1,LEP,…
Hepatic Fibrosis / Hepatic Stellate Cell Activation	15.9	0.526	NaN	ACTA2,AGTR1,BAMBI,BCL2,CCL5,CCN2,CCR7,CD40,COL10A1,COL11A2,COL12A1,COL13A1,COL18A1,COL21A1,COL22A1,COL24A1,COL25A1,COL26A1,COL27A1,COL2A1,COL3A1,COL4A1,COL4A2,COL4A3,COL4A4,COL4A5,COL5A3,COL6A1,COL6A6,COL7A1,COL8A2,COL9A1,COL9A2,COL9A3,CSF1,CYP2E1,ECE1,EDN1,EDNRA,EDNRB,EGF,FGF1,FGF2,FGFR2,FLT1,FLT4,FN1,HGF,ICAM1,IFNGR1,IGF1,IGF2,IGFBP4,IGFBP5,IL1R1,IL1R2,IL1RAP,IL1RAPL1,IL1RAPL2,IL1RL1,IL1RL2,IL6…
Hepatic Fibrosis Signaling Pathway	12.6	0.41	1.655	ACTA2,ACVR1,ACVR1C,ACVR2A,AGTR1,AKT1,BAMBI,BCL2,CACNA1A,CACNA1D,CACNA2D2,CACNA2D4,CACNB2,CACNB3,CACNB4,CACNG4,CACNG8,CAMK4,CASP3,CCL5,CCN2,CCND1,CD40,CEBPB,CHUK,CNR1,COL10A1,COL11A2,COL18A1,COL2A1,COL3A1,COL5A3,CREB3L4,CREBBP,CTNNB1,DIRAS3,DVL1,EDN1,EDNRA,EZH2,FGF2,FLT1,FLT4,FNBP1,FOS,FOXO1,FOXO4,FTH1,FZD1,FZD2,FZD3,FZD5,FZD6,FZD8,FZD9,GLIS2,GNAI1,HNF1A,ICAM1,IKBKE,IL1R1,IL1R2,IL1RAP,IL1RAPL1,IL1…
Tumor Microenvironment Pathway	11.2	0.486	1.627	AKT1,BCL2,CCND1,CD274,COL3A1,CSF1,CTLA4,CXCL12,EGF,FGF1,FGF11,FGF13,FGF14,FGF18,FGF2,FGF5,FGF7,FN1,FOS,FOXO1,FOXO3,FOXO4,FOXO6,HGF,HLA-A,HLA-B,HLA-C,HLA-E,HLA-F,HLA-G,ICAM1,IGF1,IGF2,IL6R,JAK2,JUN,LEP,LEPR,LGALS9,MAP2K1,MAPK3,MMP1,MMP10,MMP11,MMP13,MMP14,MMP16,MMP2,MMP20,MMP21,MMP23B,MMP28,MMP3,MMP7,MMP8,MMP9,MYC,NFKB1,NOS2,PDCD1LG2,PDGFA,PDGFB,PDGFD,PGF,PIK3C2B,PIK3CB,PIK3R3,PIK3R6,PLAU,PROK1,PT…
Wound Healing Signaling Pathway	11	0.444	2.079	ACTA2,ACVR1,ACVR1C,ACVR2A,CCL5,CD70,CEBPB,CHUK,CLCF1,COL10A1,COL11A2,COL12A1,COL13A1,COL18A1,COL21A1,COL22A1,COL24A1,COL25A1,COL26A1,COL27A1,COL2A1,COL3A1,COL4A1,COL4A2,COL4A3,COL4A4,COL4A5,COL5A3,COL6A1,COL6A6,COL7A1,COL8A2,COL9A1,COL9A2,COL9A3,EGF,FGF2,FGF7,FGFR2,FN1,FOS,HBEGF,IFNGR1,IL11,IL15,IL17B,IL17D,IL1R1,IL1R2,IL1RAP,IL1RAPL1,IL1RAPL2,IL1RL1,IL1RL2,IL33,ITGA3,ITGB4,JAK2,JUN,KRT16,LAMA1,L…
Cardiac Hypertrophy Signaling (Enhanced)	10.8	0.378	4.529	ACVR1,ACVR1C,ACVR2A,ADCY2,ADCY7,ADRA2A,ADRB2,AGTR1,AKT1,ATP2A1,ATP2A3,CACNA1A,CACNA1D,CACNA2D2,CACNA2D4,CACNB2,CACNB3,CACNB4,CACNG4,CACNG8,CAMK2A,CAMK2D,CAMK4,CD70,CHUK,CLCF1,CTNNB1,DIAPH2,DIAPH3,DLG1,DVL1,EDN1,EDNRA,EDNRB,ENPP1,ENPP6,FGF1,FGF11,FGF13,FGF14,FGF18,FGF2,FGF5,FGF7,FGFR2,FGFR3,FGFR4,FGFRL1,FZD1,FZD2,FZD3,FZD5,FZD6,FZD8,FZD9,GDPD3,GNA14,GNAI1,GNB5,GNG11,GNG12,GNG2,GNG4,GNG7,GUCY1A1,HA…
Pulmonary Healing Signaling Pathway	10.3	0.462	0.417	BMP4,BMPR1A,BMPR1B,CCNB1,CCND1,CDC25C,CTNNB1,CXCL12,DLK1,EGF,FGF7,FGFR2,FOXM1,FRK,FYN,FZD1,FZD2,FZD3,FZD5,FZD6,FZD8,FZD9,HBEGF,HNF1A,JAG1,KDR,LEF1,LYN,MAP2K4,MAPK10,MAPK11,MAPK13,MAPK3,MMP1,MMP10,MMP11,MMP13,MMP14,MMP16,MMP2,MMP20,MMP21,MMP23B,MMP28,MMP3,MMP7,MMP8,MMP9,MYC,NFKB1,NFKBIA,NGFR,NOTCH1,NOTCH3,NOTCH4,PECAM1,PGF,PRKAA2,PRKAB2,PRKAG2,PRKAG3,PRKCD,PRKCQ,PRKCZ,PROK1,RAP1B,RAP2A,RAP2B,RASD1…
Colorectal Cancer Metastasis Signaling	9.36	0.421	2.592	ADCY2,ADCY7,AKT1,ARRB1,BIRC5,CASP3,CCND1,CTNNB1,DCC,DIRAS3,DVL1,EGF,FNBP1,FOS,FZD1,FZD2,FZD3,FZD5,FZD6,FZD8,FZD9,GNA14,GNAI1,GNAO1,GNAZ,GNB5,GNG11,GNG12,GNG2,GNG4,GNG7,GRK3,GUCY1A1,HNF1A,IFNGR1,IL6R,JAK2,JUN,LEF1,LRP1,LRP5,MAP2K1,MAP2K4,MAPK10,MAPK3,MMP1,MMP10,MMP11,MMP13,MMP14,MMP16,MMP2,MMP20,MMP21,MMP23B,MMP28,MMP3,MMP7,MMP8,MMP9,MSH2,MSH6,MYC,NFKB1,NOS2,PGF,PIK3C2B,PIK3CB,PIK3R3,PIK3R6,PRKAG2…
Molecular Mechanisms of Cancer	9.05	0.378	NaN	ADCY2,ADCY7,AKT1,APH1B,ARHGEF12,ARHGEF19,ARHGEF3,ARHGEF5,ARHGEF6,ATR,AURKA,BBC3,BCL2,BCL2L11,BID,BIRC3,BMP2,BMP3,BMP4,BMP5,BMP6,BMP7,BMP8A,BMP8B,BMPR1A,BMPR1B,BRCA1,CAMK2A,CAMK2D,CASP10,CASP3,CASP6,CCND1,CCND2,CCNE2,CDC25A,CDC25B,CDC25C,CDK1,CDK15,CDK18,CDK20,CDK6,CDK8,CREBBP,CTNNB1,DIRAS3,DVL1,E2F1,E2F2,E2F6,E2F7,E2F8,FADD,FANCD2,FNBP1,FOS,FOXO1,FYN,FZD1,FZD2,FZD3,FZD5,FZD6,FZD8,FZD9,GAB2,GNA14,…
Role of Macrophages, Fibroblasts and Endothelial Cells in Rheumatoid Arthritis	8.56	0.396	NaN	AKT1,C5AR1,CAMK2A,CAMK2D,CAMK4,CCL5,CCND1,CEBPB,CEBPD,CEBPG,CEBPZ,CHUK,CREB3L4,CREBBP,CSF1,CTNNB1,CXCL12,DKK2,DVL1,F2RL1,FGF2,FN1,FOS,FRZB,FZD1,FZD2,FZD3,FZD5,FZD6,FZD8,FZD9,GNAO1,HNF1A,ICAM1,IKBKE,IL15,IL16,IL1R1,IL1R2,IL1RAP,IL1RAPL1,IL1RAPL2,IL1RL1,IL1RL2,IL32,IL33,IL6R,IL7,IRAK2,IRAK3,JAK2,JUN,LEF1,LRP1,LRP5,LTB,LTBR,MAP2K1,MAP2K4,MAPK3,MMP1,MMP13,MMP3,MYC,NFATC2,NFATC4,NFKB1,NFKBIA,NGFR,NOS2…
Human Embryonic Stem Cell Pluripotency	8.38	0.458	NaN	ACVR1,AKT1,BDNF,BMP2,BMP3,BMP4,BMP5,BMP6,BMP7,BMP8A,BMP8B,BMPR1A,BMPR1B,CTNNB1,DVL1,FGF2,FGFR2,FGFR3,FGFR4,FGFRL1,FOXO1,FZD1,FZD2,FZD3,FZD5,FZD6,FZD8,FZD9,GNA14,GNAI1,GNAO1,GNAZ,GNB5,GNG11,GNG12,GNG2,GNG4,GNG7,HNF1A,INHBA,KLK3,LEF1,NGF,NTRK2,PDGFA,PDGFB,PDGFD,PDGFRA,PIK3C2B,PIK3CB,PIK3R3,PIK3R6,POU5F1,S1PR1,S1PR3,S1PR5,SALL4,SMAD6,SMAD7,SPHK1,TCF3,TCF7,TCF7L1,TGFB1,TGFB3,TGFBR1,WNT1,WNT10B,WNT11,…
Adipogenesis pathway	8.34	0.481	NaN	AKT1,BMP2,BMP4,BMP7,BMPR1A,BMPR1B,CEBPB,CEBPD,CTNNB1,DLK1,EBF1,EGR2,EZH2,FABP4,FBXW7,FGF1,FGF2,FGFR2,FGFR3,FGFR4,FGFRL1,FOXC2,FOXO1,FZD1,FZD2,FZD3,FZD5,FZD6,FZD8,FZD9,GTF2H5,HDAC2,HDAC4,HDAC5,HDAC7,KAT6A,KDM1A,KLF5,LEP,LPL,NFATC4,NR1D1,NR2F2,PAXIP1,PER2,PLIN1,PPARG,RB1,RBBP4,RBP1,RPS6KA1,RUNX1T1,SAP30,SAP30L,SIRT2,SLC2A4,SMAD9,SOX9,TCF7,TGFB1,TP53,TXNIP,WNT10B,WNT5A,ZNF423
Role of Osteoblasts, Osteoclasts and Chondrocytes in Rheumatoid Arthritis	8.14	0.424	NaN	ADAMTS5,AKT1,ALPL,BCL2,BIRC3,BMP2,BMP3,BMP4,BMP5,BMP6,BMP7,BMP8A,BMP8B,BMPR1A,BMPR1B,CAMK4,CHUK,CSF1,CTNNB1,CTSK,DKK2,DLX5,DVL1,FOS,FOXO1,FRZB,FZD1,FZD2,FZD3,FZD5,FZD6,FZD8,FZD9,GSN,HNF1A,IGF1,IKBKE,IL11,IL1R1,IL1R2,IL1RAP,IL1RAPL1,IL1RAPL2,IL1RL1,IL1RL2,IL33,IL7,JUN,LEF1,LRP1,LRP5,MAP2K4,MAPK10,MAPK3,MMP1,MMP13,MMP14,MMP3,MMP8,NFATC2,NFATC4,NFKB1,NFKBIA,NGFR,PIK3C2B,PIK3CB,PIK3R3,PIK3R6,PTK2B,RU…
G-Protein Coupled Receptor Signaling	7.09	0.337	-0.651	ACKR1,ADCY2,ADCY7,ADGRA2,ADGRA3,ADGRD1,ADGRE2,ADGRE5,ADGRG1,ADGRG6,ADGRL1,ADGRL3,ADORA1,ADORA2B,ADRA2A,ADRB2,ADRB3,AGTR1,AKT1,ARRB1,BDKRB2,C3AR1,C5AR1,C5AR2,CAMK2A,CAMK2D,CAMK4,CARD10,CCKAR,CCND1,CCR7,CELSR1,CELSR2,CELSR3,CHRM3,CHRM4,CHUK,CMKLR1,CNGA4,CNR1,CREB3L4,CREBBP,CTNNB1,CYSLTR1,DRD2,DRD4,DUSP1,DUSP4,DUSP6,EDNRA,EDNRB,ENPP1,ENPP6,EYA2,F2R,F2RL1,F2RL2,F2RL3,FFAR4,FOS,FOXO1,FOXO3,FOXO4,FOXO6…
ID1 Signaling Pathway	7.05	0.42	0.655	ACVR1,ACVR1C,ACVR2A,ACVRL1,AKT1,APP,ATF3,AURKA,BCL2,BHLHB9,BIRC5,BMP2,BMP4,BMPR1A,BMPR1B,CCN2,CCND1,CDC20,CDKN1C,CHRNA1,CHRNA5,CHRNE,CREBBP,CTNNB1,E2F1,EGF,EGR1,FGF2,FGFR2,FGFR3,FGFR4,FGFRL1,FN1,FOXO3,FRK,FYN,ID1,IGF2,IL6R,KIF11,LIF,LIFR,LYN,MAPK11,MAPK13,MAPK3,MCAM,MMP2,MMP9,MYC,NFKB1,NGFR,PGF,PIK3C2B,PIK3CB,PIK3R3,PIK3R6,PLAC8,PLXNB1,POU5F1,PROK1,PTK7,RAP1B,RAP1GAP,RAP2A,RAP2B,RASD1,RASD2,RHOC,…
Factors Promoting Cardiogenesis in Vertebrates	6.95	0.444	2.462	ACVR1,ACVR1C,ACVR2A,BMP2,BMP3,BMP4,BMP5,BMP6,BMP7,BMP8A,BMP8B,BMPR1A,BMPR1B,CAMK2A,CAMK2D,CCND1,CREB3L4,CREBBP,CTNNB1,DVL1,FZD1,FZD2,FZD3,FZD5,FZD6,FZD8,FZD9,GJA5,HNF1A,LEF1,LRP1,LRP5,MAP2K4,MAPK10,MEF2C,MYC,MYH7,MYOCD,NKX2-5,NOTUM,NOX4,PLCB1,PLCB2,PLCB4,PLCD1,PLCL1,PLCL2,PRKCD,PRKCQ,PRKCZ,SMAD9,TCF3,TCF7,TCF7L1,TGFB1,TGFB3,TGFBR1,TGFBR3,WNT1,WNT10B,WNT11,WNT16,WNT2B,WNT4,WNT5A,WNT5B,WNT7B,WNT9A
Synaptogenesis Signaling Pathway	6.66	0.379	-1.323	ACTR2,ACTR3,ADCY2,ADCY7,AKT1,APOE,ARPC1B,BDNF,CACNA2D2,CACNB2,CACNB3,CACNB4,CADM1,CAMK2A,CAMK2D,CAMK4,CDH11,CDH15,CDH19,CDH2,CDH23,CDH3,CDH4,CDH6,CDH8,CHN1,CNTNAP1,CNTNAP2,COMP,CPLX1,CREB3L4,CREBBP,CTNNB1,EFNA1,EFNA2,EFNA3,EFNB1,EFNB2,EFNB3,EPHA3,EPHA5,EPHA7,EPHB1,EPHB2,EPHB3,EPHB4,EPHB6,FYN,GPAA1,GRIA1,GRIA4,GRIN2A,GRIN2C,GRIN2D,GRIN3B,GRINA,GRM1,GRM5,GRM6,GUCY1A1,HSPA8,ITSN1,ITSN2,KALRN,LIMK1,L…
Regulation of the Epithelial-Mesenchymal Transition Pathway	6.59	0.415	NaN	AKT1,APH1B,CDH2,CTNNB1,DVL1,EGF,EGR1,FGF1,FGF11,FGF13,FGF14,FGF18,FGF2,FGF5,FGF7,FGFR2,FGFR3,FGFR4,FGFRL1,FOXC2,FZD1,FZD2,FZD3,FZD5,FZD6,FZD8,FZD9,GSC,HGF,HMGA2,HNF1A,ID2,JAG1,JAG2,JAK2,LEF1,LOX,MAP2K1,MAP2K4,MAP2K5,MAPK3,MMP2,MMP9,NFKB1,NOTCH1,NOTCH3,NOTCH4,PARD6G,PDGFD,PIK3C2B,PIK3CB,PIK3R3,PIK3R6,RAP1B,RAP2A,RAP2B,RASD1,RASD2,RELB,SNAI1,SNAI2,TCF3,TCF7,TCF7L1,TGFB1,TGFB3,TGFBR1,TWIST1,TWIST2,W…
Glioblastoma Multiforme Signaling	6.55	0.427	2.582	AKT1,CCND1,CCND2,CCNE2,CDK6,CTNNB1,DIRAS3,E2F1,E2F2,E2F6,E2F7,E2F8,EGF,FNBP1,FOXO1,FZD1,FZD2,FZD3,FZD5,FZD6,FZD8,FZD9,IGF1,IGF2,ITPR2,ITPR3,LEF1,MAP2K1,MAPK3,MYC,NOTUM,PDGFA,PDGFB,PDGFD,PDGFRA,PIK3C2B,PIK3CB,PIK3R3,PIK3R6,PLCB1,PLCB2,PLCB4,PLCD1,PLCL1,PLCL2,PRKCD,RAC2,RAP1B,RAP2A,RAP2B,RASD1,RASD2,RB1,RHOC,RHOD,RHOJ,RHOQ,RHOU,RND3,SHC2,SHC3,TCF3,TP53,WNT1,WNT10B,WNT11,WNT16,WNT2B,WNT4,WNT5A,WNT5B…
Ovarian Cancer Signaling	6.31	0.43	1.043	AKT1,ARRB1,BCL2,BRCA1,BRCA2,CCND1,CTNNB1,DVL1,E2F1,E2F2,E2F6,EDN1,EDNRA,EGF,FZD1,FZD2,FZD3,FZD5,FZD6,FZD8,FZD9,HDAC2,HDAC4,HDAC5,HDAC7,HNF1A,LEF1,MAP2K1,MAPK3,MMP2,MMP7,MMP9,MSH2,MSH6,PGF,PIK3C2B,PIK3CB,PIK3R3,PIK3R6,PRKAG2,PRKAR2B,PROK1,PTGS1,PTGS2,RAD51,RAP1B,RAP2A,RAP2B,RASD1,RASD2,RB1,RBL1,SUV39H1,TCF3,TCF7,TCF7L1,TP53,VEGFA,WNT1,WNT10B,WNT11,WNT16,WNT2B,WNT4,WNT5A,WNT5B,WNT7B,WNT9A
Regulation Of The Epithelial Mesenchymal Transition By Growth Factors Pathway	6.24	0.411	1.213	AKT1,CD70,CDH2,CHUK,EGF,EGR1,FGF1,FGF11,FGF13,FGF14,FGF18,FGF2,FGF5,FGF7,FGFR2,FGFR3,FGFR4,FGFRL1,FOS,FOXC2,FOXO1,GSC,HGF,HMGA2,ID2,IKBKE,IL6R,JAK2,JUN,LATS2,LTB,MAP2K1,MAP2K4,MAP2K5,MAPK10,MAPK11,MAPK13,MAPK3,MEST,MMP1,MMP2,MMP9,NFKB1,NGFR,OCLN,PARD6G,PDGFA,PDGFB,PDGFD,PDGFRA,PIK3C2B,PIK3CB,PIK3R3,PIK3R6,RAP1B,RAP2A,RAP2B,RASD1,RASD2,RELB,SHC2,SHC3,SNAI1,SNAI2,TCF3,TGFB1,TGFB3,TGFBR1,TNFRSF11B,T…
STAT3 Pathway	6.22	0.444	1.677	BCL2,BMP6,BMPR1A,BMPR1B,CDC25A,CISH,EGF,FGF2,FGFR2,FGFR3,FGFR4,FLT1,FLT4,HGF,IGF1,IL11RA,IL13RA1,IL13RA2,IL17RD,IL17RE,IL1R1,IL1R2,IL1RL1,IL1RL2,IL20RA,IL20RB,IL21R,IL27RA,IL31RA,IL3RA,IL6R,INSR,JAK2,KDR,MAP2K1,MAP2K4,MAP3K10,MAPK10,MAPK11,MAPK13,MAPK3,MYC,NGFR,NTRK2,PDGFB,PDGFRA,PTPN6,RAP1B,RAP2A,RAP2B,RASD1,RASD2,SOCS1,SOCS2,SOCS3,TGFA,TGFB1,TGFBR1,TGFBR3,VEGFA
Cellular Effects of Sildenafil (Viagra)	6.19	0.433	NaN	ACTA2,ACTB,ACTC1,ACTG2,ADCY2,ADCY7,CACNA1A,CACNA1D,CACNA2D2,CACNA2D4,CACNB2,CACNB3,CACNB4,CACNG4,CACNG8,CAMK4,GPR37,GUCY1A1,GUCY1A2,GUCY2D,ITPR2,ITPR3,KCNN1,KCNN3,KCNN4,KCNQ3,MYH10,MYH14,MYH7,MYH7B,MYH9,MYL10,MYL12A,MYL3,MYL4,MYL9,MYO10,MYO18A,MYO5C,NOS3,NOTUM,NPR2,PABPC4,PDE1A,PDE1C,PDE3A,PDE3B,PDE4A,PDE4B,PDE4C,PDE4D,PDE5A,PLCB1,PLCB2,PLCB4,PLCD1,PLCL1,PLCL2,PPP1CB,PPP1R12A,PPP1R12B,PRKAG2,PRKA…
HOTAIR Regulatory Pathway	6.07	0.423	1.588	AKT1,COL3A1,CREBBP,CTNNB1,ESR1,ESR2,EZH2,FOXM1,HDAC2,HNF1A,HOTAIR,HOXD10,ICAM1,IRF1,JAM2,JARID2,KDM1A,LAMTOR5,LEF1,mir-29,MMP1,MMP10,MMP11,MMP13,MMP14,MMP16,MMP2,MMP20,MMP21,MMP23B,MMP28,MMP3,MMP7,MMP8,MMP9,MTF2,MYC,NFKB1,NFKBIA,PCDH10,PCDHB5,PIK3C2B,PIK3CB,PIK3R3,PIK3R6,RBBP4,RBM38,RELB,RHOC,SNAI2,SPP1,SRF,TCF3,TCF7,TCF7L1,TGFB1,TLR4,TWIST1,TWIST2,WNT1,WNT10B,WNT11,WNT16,WNT2B,WNT4,WNT5A,WNT5B,W…
ILK Signaling	6.05	0.405	1.213	ACTA2,ACTB,ACTC1,ACTG2,ACTN1,AKT1,ARHGEF6,BMP2,CASP3,CCND1,CREB3L4,CREBBP,CTNNB1,DIRAS3,DOCK1,DSP,FBLIM1,FLNA,FLNC,FN1,FNBP1,FOS,IRS1,IRS2,ITGB2,ITGB4,ITGB6,ITGB7,JUN,KRT18,LEF1,LIMS1,LIMS2,MAP2K4,MAPK10,MAPK3,MMP9,MYC,MYH10,MYH14,MYH7,MYH7B,MYH9,MYL3,MYL4,MYL9,MYO10,MYO18A,MYO5C,NFKB1,NOS2,PARVA,PGF,PIK3C2B,PIK3CB,PIK3R3,PIK3R6,PPM1L,PPP1R12A,PPP2CB,PPP2R2C,PPP2R3A,PROK1,PTGS2,RAC2,RELB,RHOC,RHO…
Inhibition of Angiogenesis by TSP1	5.95	0.647	1	AKT1,CASP3,CD36,FYN,GUCY1A1,GUCY1A2,HSPG2,JUN,KDR,MAP2K4,MAPK10,MAPK11,MAPK13,MMP9,NOS3,SDC1,SDC2,TGFB1,TGFBR1,THBS1,TP53,VEGFA
Role of BRCA1 in DNA Damage Response	5.92	0.5	-1.732	ACTB,ARID1A,ATR,BARD1,BLM,BRCA1,BRCA2,BRCC3,BRIP1,DPF1,E2F1,E2F2,E2F6,E2F7,E2F8,FANCA,FANCB,FANCC,FANCD2,FANCG,FANCL,FANCM,MRE11,MSH2,MSH6,NBN,PBRM1,PHF10,PLK1,RAD51,RB1,RBBP8,RBL1,RFC2,RFC3,SMARCB1,SMARCC1,SMARCD3,TOPBP1,TP53
Kinetochore Metaphase Signaling Pathway	5.91	0.459	-3.042	ANAPC7,AURKB,BIRC5,BUB1,BUB1B,CCNB1,CDC20,CDC27,CDCA8,CDK1,CENPA,CENPE,CENPK,CENPL,CENPN,CENPO,CENPP,CENPU,CENPW,DNAH10,DNAH3,DNALI1,ESPL1,H2AX,H2AZ2,INCENP,KIF2C,KNL1,MIS12,MXD3,NDC80,NEK2,NUF2,PLK1,PPP1CB,PPP1R12A,PPP1R14A,PPP1R14C,PPP1R3C,PTTG1,SKA1,SKA2,SKA3,SPC24,SPC25,SPDL1,STAG1,TTK,ZW10,ZWILCH,ZWINT
Basal Cell Carcinoma Signaling	5.9	0.514	1.633	BMP2,BMP3,BMP4,BMP5,BMP6,BMP7,BMP8A,BMP8B,CTNNB1,DVL1,FZD1,FZD2,FZD3,FZD5,FZD6,FZD8,FZD9,GLIS2,HHIP,HNF1A,LEF1,PTCH1,PTCH2,TCF3,TCF7,TCF7L1,TP53,WNT1,WNT10B,WNT11,WNT16,WNT2B,WNT4,WNT5A,WNT5B,WNT7B,WNT9A
Breast Cancer Regulation by Stathmin1	5.85	0.335	-0.648	ACKR1,ADGRA2,ADGRA3,ADGRD1,ADGRE2,ADGRE5,ADGRG1,ADGRG6,ADGRL1,ADGRL3,ADORA1,ADORA2B,ADRA2A,ADRB2,ADRB3,AGTR1,ARHGEF12,ARHGEF19,ARHGEF3,ARHGEF5,ARHGEF6,AURKA,AURKB,AURKC,BDKRB2,BMP6,C3AR1,C5AR1,C5AR2,CAMK1,CAMK1G,CAMK2A,CAMK2D,CAMK4,CCKAR,CCND1,CCND2,CCR7,CDK1,CDK6,CELSR1,CELSR2,CELSR3,CHRM3,CHRM4,CMKLR1,CNR1,CREB3L4,CREBBP,CYSLTR1,DRD2,DRD4,E2F1,E2F2,E2F6,E2F7,E2F8,EDNRA,EDNRB,EGF,F2R,F2RL1,F2RL2…
CREB Signaling in Neurons	5.76	0.333	0.438	ACKR1,ADCY2,ADCY7,ADGRA2,ADGRA3,ADGRD1,ADGRE2,ADGRE5,ADGRG1,ADGRG6,ADGRL1,ADGRL3,ADORA1,ADORA2B,ADRA2A,ADRB2,ADRB3,AGTR1,AKT1,BDKRB2,BMP6,BMPR1A,BMPR1B,C3AR1,C5AR1,C5AR2,CACNA1A,CACNA1D,CACNA1G,CACNA1I,CACNA2D2,CACNA2D4,CACNB2,CACNB3,CACNB4,CACNG4,CACNG8,CAMK2A,CAMK2D,CAMK4,CATSPER2,CCKAR,CCR7,CELSR1,CELSR2,CELSR3,CHRM3,CHRM4,CMKLR1,CNR1,CREB3L4,CREBBP,CYSLTR1,DRD2,DRD4,EDNRA,EDNRB,EGF,F2R,F2RL1,…
Signaling by Rho Family GTPases	5.62	0.377	-2.038	ACTA2,ACTB,ACTC1,ACTG2,ACTR2,ACTR3,ARHGEF12,ARHGEF19,ARHGEF3,ARHGEF5,ARHGEF6,ARPC1B,BAIAP2,CDC42EP2,CDC42EP4,CDC42EP5,CDH11,CDH15,CDH19,CDH2,CDH23,CDH3,CDH4,CDH6,CDH8,CIT,DES,DIAPH3,DIRAS3,EZR,FNBP1,FOS,GFAP,GNA14,GNAI1,GNAO1,GNAZ,GNB5,GNG11,GNG12,GNG2,GNG4,GNG7,IQGAP1,ITGA1,ITGA2,ITGA3,ITGA7,ITGA8,ITGA9,ITGAL,ITGAV,ITGB2,ITGB4,ITGB6,ITGB7,JUN,LIMK1,LIMK2,MAP2K1,MAP2K4,MAP3K10,MAPK10,MAPK3,MSN,MY…
HIF1Œ± Signaling	5.56	0.394	1.444	ADM,AKT1,BMP6,CAMK1,CAMK1G,CAMK2A,CAMK2D,CAMK4,CREBBP,CUL2,EDN1,EGF,EGLN3,FGF2,FLT1,FLT4,GPI,HGF,HSP90AA1,HSPA1A/HSPA1B,HSPA2,HSPA8,IGF1,IGF2,IL6R,JUN,KDM1A,KDR,LDHA,LDHC,MAP2K1,MAP2K4,MAP2K5,MAPK3,MKNK1,MMP1,MMP10,MMP11,MMP13,MMP14,MMP16,MMP2,MMP20,MMP21,MMP23B,MMP28,MMP3,MMP7,MMP8,MMP9,NCF2,NCOA1,NOS2,NOX4,P4HTM,PDGFB,PGF,PIK3C2B,PIK3CB,PIK3R3,PIK3R6,PRKCD,PRKCQ,PRKCZ,PROK1,RAC2,RAP1B,RAP2A,RAP…
Protein Kinase A Signaling	5.47	0.35	2.942	ACP4,ADCY2,ADCY7,ADD3,AKAP12,AKAP3,AKAP5,AKAP6,ANAPC7,CAMK2A,CAMK2D,CAMK4,CDC14B,CDC25A,CDC25B,CDC25C,CDC27,CHUK,CNGA4,CREB3L4,CREBBP,CTNNB1,DCC,DUSP1,DUSP16,DUSP18,DUSP2,DUSP4,DUSP6,DUSP8,EBI3,ENPP1,ENPP6,EYA1,EYA2,FLNA,FLNC,GDPD3,GNAI1,GNB5,GNG11,GNG12,GNG2,GNG4,GNG7,GUCY1A1,GYS1,H1-0,H1-3,H1-4,HHAT,HNF1A,IHH,ITPR2,ITPR3,LEF1,MAP2K1,MAPK3,MPPED2,MYH10,MYL10,MYL12A,MYL3,MYL4,MYL9,MYLK2,NFATC2,NF…
Bladder Cancer Signaling	5.22	0.44	2.183	CCND1,DAPK1,E2F1,E2F2,E2F6,EGF,FGF1,FGF11,FGF13,FGF14,FGF18,FGF2,FGF5,FGF7,FGFR3,HDAC2,HDAC4,HDAC5,HDAC7,MAP2K1,MAPK3,MMP1,MMP10,MMP11,MMP13,MMP14,MMP16,MMP2,MMP20,MMP21,MMP23B,MMP28,MMP3,MMP7,MMP8,MMP9,MYC,PGF,PROK1,RAP1B,RAP2A,RAP2B,RASD1,RASD2,RB1,RBL1,RPS6KA5,SUV39H1,THBS1,TP53,VEGFA
Regulation Of The Epithelial Mesenchymal Transition In Development Pathway	5.22	0.471	1.859	APH1B,AXIN2,BRCA1,CTNNB1,DVL1,FZD1,FZD2,FZD3,FZD5,FZD6,FZD8,FZD9,GLIS2,GSC,HNF1A,JAG1,JAG2,LEF1,LOX,NFKB1,NOTCH1,PTCH1,PTCH2,RELB,S100A4,SNAI1,SNAI2,TCF3,TCF7,TCF7L1,TWIST1,WNT1,WNT10B,WNT11,WNT16,WNT2B,WNT4,WNT5A,WNT5B,WNT7B,WNT9A
Inhibition of Matrix Metalloproteases	5.19	0.59	-0.229	ADAM12,HSPG2,LRP1,MMP1,MMP10,MMP11,MMP13,MMP14,MMP16,MMP2,MMP20,MMP21,MMP23B,MMP28,MMP3,MMP7,MMP8,MMP9,SDC1,SDC2,TFPI2,THBS2,TIMP3
Neurovascular Coupling Signaling Pathway	5.16	0.382	0.647	ABHD3,ADORA1,ADORA2B,APP,BDKRB2,CACNA1A,CACNA1D,CACNA1G,CACNA1I,CACNA2D2,CACNA2D4,CACNB2,CACNB3,CACNB4,CACNG4,CACNG8,CAMK4,CATSPER2,CHRM3,CHRM4,ENTPD3,ENTPD5,GABBR2,GABRA5,GABRB2,GABRB3,GABRR1,GRIA1,GRIA4,GRIN2A,GRIN2C,GRIN2D,GRIN3B,GRINA,GRM1,GRM5,GUCY1A1,GUCY1A2,GUCY2D,ITPR2,ITPR3,KCNJ11,KCNJ12,KCNJ15,KCNJ5,KCNJ6,KCNJ8,KCNMA1,KCNMB1,KCNMB2,KCNMB4,KCNN1,KCNN3,KCNN4,NOS1,NOS3,NPR2,NPR3,PLA2G2A,PL…
Neuroinflammation Signaling Pathway	5.12	0.36	0.718	ACVR1,ACVR1C,ACVR2A,AKT1,APH1B,APP,BACE2,BCL2,BDNF,BIRC3,BIRC5,CALB2,CASP3,CCL5,CD200,CD40,CHUK,CREB3L4,CREBBP,CTNNB1,CX3CL1,CXCL12,FOS,FZD1,GABBR2,GABRA5,GABRB2,GABRB3,GABRR1,GDNF,GLUL,GRIA1,GRIN2A,GRIN2C,GRIN2D,GRIN3B,GRINA,HLA-A,HLA-B,HLA-C,HLA-DMB,HLA-DPA1,HLA-DPB1,HLA-DQB1,HLA-DRB1,HLA-DRB5,HLA-E,HLA-F,HLA-G,HMGB1,ICAM1,IDE,IFNGR1,IKBKE,IL1R1,IL34,IL6R,IRAK2,IRAK3,IRF7,JAK2,JUN,KCNJ5,KCNJ6,K…
Actin Cytoskeleton Signaling	5.11	0.376	-1.664	ACTA2,ACTB,ACTC1,ACTG2,ACTN1,ACTR2,ACTR3,ARHGAP24,ARHGEF12,ARHGEF6,ARPC1B,BAIAP2,CYFIP2,DIAPH2,DIAPH3,DOCK1,EGF,EZR,F2R,FGD3,FGF1,FGF11,FGF13,FGF14,FGF18,FGF2,FGF5,FGF7,FLNA,FN1,GNG12,GSN,IQGAP1,IQGAP2,IQGAP3,ITGA1,ITGA2,ITGA3,ITGA7,ITGA8,ITGA9,ITGAL,ITGAV,ITGB2,ITGB4,ITGB6,ITGB7,LIMK1,LIMK2,MAP2K1,MAPK3,MSN,MYH10,MYH14,MYH7,MYH7B,MYH9,MYL10,MYL12A,MYL3,MYL4,MYL9,MYLK2,MYO10,MYO18A,MYO5C,PAK3,PDG…
Calcium Signaling	4.94	0.381	3.051	ACTA2,ACTC1,AKAP5,ASPH,ATP2A1,ATP2A3,ATP2B1,ATP2B4,CACNA1A,CACNA1D,CACNA1G,CACNA1I,CACNA2D2,CACNA2D4,CACNB2,CACNB3,CACNB4,CACNG4,CACNG8,CAMK1,CAMK1G,CAMK2A,CAMK2D,CAMK4,CAMKK1,CATSPER2,CHRNA1,CHRNA5,CHRNE,CREB3L4,CREBBP,GRIA1,GRIA4,GRIN2A,GRIN2C,GRIN2D,GRIN3B,GRINA,HDAC2,HDAC4,HDAC5,HDAC7,ITPR2,ITPR3,MAPK3,MCU,MEF2C,MEF2D,MYH10,MYH14,MYH7,MYH7B,MYH9,MYL3,MYL4,MYL9,MYO10,MYO18A,MYO5C,NFATC2,NFATC4…
Sertoli Cell-Sertoli Cell Junction Signaling	4.86	0.383	NaN	ACTA2,ACTB,ACTC1,ACTG2,ACTN1,AKT1,CLDN1,CLDN11,CLDN14,CLDN18,CLDN23,CLDN4,CLDN7,CTNNB1,DLG1,EPB41,EPN2,EPN3,F11R,GUCY1A1,GUCY1A2,IGSF5,ITGA1,ITGA2,ITGA3,ITGA7,ITGA8,ITGA9,ITGAL,ITGAV,ITGB2,ITGB4,ITGB6,ITGB7,JAM2,JUN,JUP,MAP2K1,MAP2K4,MAP3K10,MAP3K13,MAP3K4,MAP3K8,MAPK10,MAPK11,MAPK13,MAPK3,NECTIN1,NOS1,NOS2,NOS3,OCLN,PLS1,PRKAG2,PRKAR2B,PRKG1,PRKG2,RAP1B,RAP2A,RAP2B,RASD1,RASD2,SORBS1,SPTAN1,SPTB…
Ephrin Receptor Signaling	4.84	0.384	0.309	ACTR2,ACTR3,AKT1,ANGPT1,ARPC1B,CREB3L4,CREBBP,CXCL12,EFNA1,EFNA2,EFNA3,EFNB1,EFNB2,EFNB3,EGF,EPHA3,EPHA5,EPHA7,EPHB1,EPHB2,EPHB3,EPHB4,EPHB6,FGF1,FYN,GNA14,GNAI1,GNAO1,GNAZ,GNB5,GNG11,GNG12,GNG2,GNG4,GNG7,GRIN2A,GRIN2C,GRIN2D,GRIN3B,GRINA,ITGA1,ITGA2,ITGA3,ITGA7,ITGA8,ITGA9,ITGAL,ITGAV,ITGB2,ITGB4,ITGB6,ITGB7,ITSN1,JAK2,KALRN,LIMK1,LIMK2,MAP2K1,MAP4K4,MAPK3,NGEF,PAK3,PDGFA,PDGFB,PDGFD,PGF,PROK1,R…
White Adipose Tissue Browning Pathway	4.75	0.413	2.496	ADCY2,ADCY7,ADRB3,ANGPT2,BDNF,BMP7,CACNA1A,CACNA1D,CACNA1G,CACNA1I,CACNA2D2,CACNA2D4,CACNB2,CACNB3,CACNB4,CACNG4,CACNG8,CATSPER2,CEBPB,CREB3L4,CREBBP,DIO2,FGFR2,FGFR3,FGFR4,FGFRL1,FNDC5,FOXC2,GUCY1A1,GUCY1A2,ITPR2,ITPR3,KDR,LDHA,LDHC,LDHD,LEP,MAPK11,MAPK13,mir-196,NDN,PLIN1,PPARG,PRKAA2,PRKAB2,PRKAG2,PRKAG3,PRKAR2B,PRKG1,PRKG2,RARB,RUNX1T1,RXRA,SLC16A1,THRA,TRPV1,VEGFA
Opioid Signaling Pathway	4.68	0.361	2.4	ADCY2,ADCY7,AKT1,ARRB1,CACNA1A,CACNA1D,CACNA1G,CACNA1I,CACNA2D2,CACNA2D4,CACNB2,CACNB3,CACNB4,CACNG4,CACNG8,CAMK1,CAMK1G,CAMK2A,CAMK2D,CAMK4,CATSPER2,CLTCL1,CREB3L4,CREBBP,CTNNB1,FOS,FOSB,FRK,FYN,GNA14,GNAI1,GNAO1,GNAZ,GNB5,GNG11,GNG12,GNG2,GNG4,GNG7,GRIN2A,GRIN2C,GRIN2D,GRIN3B,GRINA,GRK3,GRK6,GUCY1A1,HNF1A,ITPR2,ITPR3,KCNJ5,KCNJ6,LEF1,LYN,MAP2K1,MAP2K4,MAP2K5,MAPK3,MYC,NFKB1,NFKBIA,NOS1,NOS3,OPR…
Hereditary Breast Cancer Signaling	4.65	0.408	NaN	ACTB,AKT1,ARID1A,ATR,BARD1,BLM,BRCA1,BRCA2,CCNB1,CCND1,CCND2,CDC25C,CDK1,CDK6,CREBBP,DDB2,DPF1,E2F1,FANCA,FANCB,FANCC,FANCD2,FANCG,FANCL,FANCM,GADD45B,GADD45G,H2AX,HDAC2,HDAC4,HDAC5,HDAC7,MRE11,MSH2,MSH6,NBN,PALB2,PBRM1,PHF10,PIK3C2B,PIK3CB,PIK3R3,PIK3R6,POLR2J2/POLR2J3,RAD51,RAP1B,RAP2A,RAP2B,RASD1,RASD2,RB1,RFC2,RFC3,SMARCB1,SMARCC1,SMARCD3,TP53,WEE1
PCP (Planar Cell Polarity) Pathway	4.6	0.5	0.378	CELSR1,CTHRC1,DVL1,EFNB1,FZD1,FZD2,FZD3,FZD5,FZD6,FZD8,FZD9,JUN,JUNB,JUND,LGR4,MAP2K4,MAPK10,PRICKLE1,ROR2,VANGL1,WNT1,WNT10B,WNT11,WNT16,WNT2B,WNT4,WNT5A,WNT5B,WNT7B,WNT9A
Endocannabinoid Neuronal Synapse Pathway	4.57	0.403	1.769	ABHD6,ADCY2,ADCY7,CACNA1A,CACNA1D,CACNA1G,CACNA1I,CACNA2D2,CACNA2D4,CACNB2,CACNB3,CACNB4,CACNG4,CACNG8,CATSPER2,CNR1,DNAH10,DNAH3,DNALI1,FAAH,GNA14,GNAI1,GNAO1,GNB5,GNG11,GNG12,GNG2,GNG4,GNG7,GRIA1,GRIA4,GRIN2A,GRIN2C,GRIN2D,GRIN3B,GRINA,GRM1,GRM5,GUCY1A1,ITPR2,ITPR3,KCNJ5,KCNJ6,MAPK10,MAPK11,MAPK13,MAPK3,MGLL,NOTUM,PLCB1,PLCB2,PLCB4,PLCD1,PLCL1,PLCL2,PRKAG2,PRKAR2B,PTGS2,RIMS1,TRPV1
BEX2 Signaling Pathway	4.4	0.457	1.667	AKT1,BBC3,BCL2,BEX2,CCND1,CDH2,CTNNB1,HNF1A,ITGB6,JUN,KLK1,KLK3,LEF1,LGALS1,LMO2,MAP2K4,MAPK10,mir-370,MMP2,NFKB1,NFKBIA,NGF,NGFR,PGF,PLXNC1,PPM1L,PPP2CB,PPP2R2C,PPP2R3A,PROK1,RELB,SMARCB1,SPP1,TCF3,TCF7,TCF7L1,VEGFA
BMP signaling pathway	4.37	0.448	0.354	BMP2,BMP3,BMP4,BMP5,BMP6,BMP7,BMP8A,BMP8B,BMPR1A,BMPR1B,CAMK4,CHRD,CREBBP,FST,GREM1,JUN,MAP2K1,MAP2K4,MAPK10,MAPK11,MAPK13,MAPK3,NFKB1,NKX2-5,PITX2,PRKAG2,PRKAR2B,RAP1B,RAP2A,RAP2B,RASD1,RASD2,RELB,RUNX2,SMAD6,SMAD7,SMAD9,SOSTDC1,ZNF423
RHOGDI Signaling	4.37	0.372	1.511	ACTA2,ACTB,ACTC1,ACTG2,ACTR2,ACTR3,ARHGAP4,ARHGAP5,ARHGAP9,ARHGDIB,ARHGEF12,ARHGEF19,ARHGEF3,ARHGEF5,ARHGEF6,ARPC1B,CDH11,CDH15,CDH19,CDH2,CDH23,CDH3,CDH4,CDH6,CDH8,CREBBP,DGKZ,DIRAS3,ESR1,ESR2,EZR,FNBP1,GNA14,GNAI1,GNAO1,GNAZ,GNB5,GNG11,GNG12,GNG2,GNG4,GNG7,GRIP1,ITGA1,ITGA2,ITGA3,ITGA7,ITGA8,ITGA9,ITGAL,ITGAV,ITGB2,ITGB4,ITGB6,ITGB7,LIMK1,LIMK2,MSN,MYH10,MYH14,MYH7,MYH7B,MYH9,MYL10,MYL12A,MYL3,…
Role of NANOG in Mammalian Embryonic Stem Cell Pluripotency	4.37	0.417	1.213	AKT1,BMP2,BMP3,BMP4,BMP5,BMP6,BMP7,BMP8A,BMP8B,BMPR1A,BMPR1B,CTNNB1,DVL1,FZD1,FZD2,FZD3,FZD5,FZD6,FZD8,FZD9,JAK2,LIF,LIFR,MAP2K1,MAPK3,PIK3C2B,PIK3CB,PIK3R3,PIK3R6,POU5F1,RAP1B,RAP2A,RAP2B,RASD1,RASD2,RIF1,SALL4,SMAD9,TCF7L1,TP53,WNT1,WNT10B,WNT11,WNT16,WNT2B,WNT4,WNT5A,WNT5B,WNT7B,WNT9A
Cell Cycle Control of Chromosomal Replication	4.33	0.5	-3.78	CDC45,CDC6,CDC7,CDK1,CDK15,CDK18,CDK20,CDK6,CDK8,CDT1,DNA2,LIG1,MCM2,MCM3,MCM4,MCM5,MCM6,MCM7,MCM8,MCM9,ORC1,ORC6,PCNA,POLA1,PRIM1,PRIM2,RPA3,TOP2A
Sperm Motility	4.33	0.361	3.363	ABHD3,ALK,CACNA1G,CACNA1I,CAMK4,CATSPER2,CLK1,CLK3,CNGA4,DSTYK,EPHA3,EPHA5,EPHB1,EPHB2,EPHB3,EPHB4,ERBB3,FGFR2,FGFR3,FGFR4,FLT1,FLT3LG,FLT4,FRK,FYN,GNA14,GNAI1,GNAO1,GNAZ,GNB5,GNG11,GNG12,GNG2,GNG4,GNG7,GUCY1A1,GUCY1A2,INSR,ITPR2,ITPR3,JAK2,KDR,LTK,LYN,MAP2K1,MAP2K4,MAP2K5,MERTK,MST1R,NOTUM,NTRK2,PDE1A,PDE1C,PDE4A,PDE4B,PDE4C,PDE4D,PDGFRA,PEAK1,PLA2G2A,PLA2G4A,PLA2G4C,PLA2G6,PLAAT3,PLB1,PLCB1,PLC…
Oxytocin Signaling Pathway	4.3	0.355	2.714	ABCC9,AKT1,ARRB1,ATP2B1,ATP2B4,CACNA1A,CACNA1D,CACNA2D2,CACNA2D4,CACNB2,CACNB3,CACNB4,CACNG4,CACNG8,CAMK4,CAMKK1,CCL5,CD36,CREB3L4,CREBBP,FOS,GNAI1,GNAO1,GNB5,GNG11,GNG12,GNG2,GNG4,GNG7,GUCY1A1,GUCY1A2,GUCY2D,HSPB2,HSPB7,ITPR2,ITPR3,KCNJ8,KCNT2,LEP,LPL,MAP2K4,MAP2K5,MAPK10,MAPK11,MAPK13,MAPK3,MEF2C,MYH10,MYH14,MYH7,MYH7B,MYH9,MYL3,MYL4,MYL9,MYO10,MYO18A,MYO5C,NFKB1,NOS3,NPR2,NPR3,PIK3C2B,PIK3CB,P…
Dilated Cardiomyopathy Signaling Pathway	4.05	0.392	-0.316	ABCC9,ACTA2,ACTB,ACTC1,ACTG2,ADCY2,ADCY7,AKT1,BAG3,BCL2,CACNA1A,CACNA1D,CACNA1G,CACNA1I,CACNA2D2,CACNA2D4,CACNB2,CACNB3,CACNB4,CACNG4,CACNG8,CAMK1,CAMK1G,CAMK2A,CAMK2D,CAMK4,CATSPER2,CNN1,DES,DMD,GUCY1A1,ITPR2,ITPR3,KDM1A,LMNA,MAPK11,MAPK13,MAPK3,MYH10,MYH14,MYH7,MYH7B,MYH9,MYL3,MYL4,MYL9,MYO10,MYO18A,MYO5C,PDE3A,PLN,PRKAG2,PRKAR2B,SGCD,TNNC1,TNNT2,TNNT3,TPM1
IL-8 Signaling	3.99	0.367	0.492	AKT1,ANGPT1,ANGPT2,BCL2,CCND1,CCND2,CHUK,CSTB,DIRAS3,FLT1,FLT4,FNBP1,FOS,GNA14,GNAI1,GNAO1,GNAZ,GNB5,GNG11,GNG12,GNG2,GNG4,GNG7,GPLD1,HBEGF,ICAM1,IKBKE,IQGAP1,IRAK2,IRAK3,ITGAV,ITGB2,JUN,KDR,LIMK1,LIMK2,MAP2K1,MAP2K4,MAP4K4,MAPK10,MAPK3,MMP2,MMP9,MYL9,NCF2,NFKB1,NFKBIA,NOX4,PGF,PIK3C2B,PIK3CB,PIK3R3,PIK3R6,PLCB2,PLD1,PRKCD,PRKCQ,PRKCZ,PROK1,PTGS2,PTK2B,RAC2,RAP1B,RAP2A,RAP2B,RASD1,RASD2,RHOC,RHOD…
TGF-Œ≤ Signaling	3.98	0.427	0	ACVR1,ACVR1C,ACVR2A,AMH,BCL2,BMP2,BMP4,BMP7,BMPR1A,BMPR1B,CREBBP,FOS,GSC,INHA,INHBA,INHBB,IRF7,JUN,MAP2K1,MAP2K4,MAPK11,MAPK13,MAPK3,NKX2-5,PITX2,RAP1B,RAP2A,RAP2B,RASD1,RASD2,RUNX2,RUNX3,SKI,SMAD6,SMAD7,SMAD9,TGFB1,TGFB3,TGFBR1,VDR,ZNF423
Chondroitin Sulfate Biosynthesis (Late Stages)	3.93	0.5	0.6	CHST1,CHST10,CHST11,CHST13,CHST2,CHST3,CHST7,CHST9,CHSY1,CHSY3,CSGALNACT1,CSGALNACT2,HS3ST1,HS3ST2,HS3ST3A1,HS3ST3B1,HS3ST5,HS6ST2,NDST1,NDST3,SULT1A1,SULT1C2,SULT1C4,SULT4A1,UST
PTEN Signaling	3.86	0.387	-1.809	AKT1,BCL2,BCL2L11,BMPR1A,BMPR1B,CASP3,CCND1,CHUK,CNKSR3,FGFR2,FGFR3,FGFR4,FLT1,FLT4,FOXO1,FOXO3,FOXO4,FOXO6,IKBKE,INPP5D,INPP5F,INPP5J,INSR,ITGA1,ITGA2,ITGA3,ITGA7,ITGA8,ITGA9,ITGAL,ITGAV,ITGB2,ITGB4,ITGB6,ITGB7,KDR,MAGI3,MAP2K1,MAPK3,NFKB1,NGFR,NTRK2,PDGFRA,PIK3CB,PIK3R3,PREX2,PRKCZ,RAC2,RAP1B,RAP2A,RAP2B,RASD1,RASD2,RELB,SYNJ2,TGFBR1,TGFBR3,YWHAH
Leukocyte Extravasation Signaling	3.78	0.368	1.664	ACTA2,ACTB,ACTC1,ACTG2,ACTN1,ARHGAP4,ARHGAP5,ARHGAP9,CLDN1,CLDN11,CLDN14,CLDN18,CLDN23,CLDN4,CLDN7,CTNNB1,CXCL12,EDIL3,EZR,F11R,GNAI1,ICAM1,ITGA2,ITGA3,ITGAL,ITGB2,JAM2,MAP2K4,MAP3K4,MAPK10,MAPK11,MAPK13,MMP1,MMP10,MMP11,MMP13,MMP14,MMP16,MMP2,MMP20,MMP21,MMP23B,MMP28,MMP3,MMP7,MMP8,MMP9,MSN,NCF2,PECAM1,PIK3C2B,PIK3CB,PIK3R3,PIK3R6,PRKCD,PRKCQ,PRKCZ,PTK2B,RAC2,RAP1B,RAP1GAP,RAPGEF3,RAPGEF4,RASSF5…
Neuropathic Pain Signaling In Dorsal Horn Neurons	3.75	0.416	2.469	BDNF,CAMK1,CAMK1G,CAMK2A,CAMK2D,CAMK4,FOS,GPR37,GRIA1,GRIA4,GRIN2A,GRIN2C,GRIN2D,GRIN3B,GRINA,GRM1,GRM5,GRM6,ITPR2,ITPR3,KCNN1,KCNN3,KCNN4,KCNQ3,MAPK3,NOTUM,NTRK2,PIK3C2B,PIK3CB,PIK3R3,PIK3R6,PLCB1,PLCB2,PLCB4,PLCD1,PLCL1,PLCL2,PRKAG2,PRKAR2B,PRKCD,PRKCQ,PRKCZ
p53 Signaling	3.74	0.418	-0.928	AKT1,ATR,BBC3,BCL2,BIRC5,BRCA1,CASP6,CCND1,CCND2,COQ8A,CTNNB1,DRAM1,E2F1,GADD45B,GADD45G,JMY,JUN,MDM4,MED1,PCNA,PERP,PIAS1,PIDD1,PIK3C2B,PIK3CB,PIK3R3,PIK3R6,PMAIP1,PPP1R13B,RB1,SERPINE2,SNAI2,STAG1,THBS1,TIGAR,TOPBP1,TP53,TP53BP2,TP53I3,TP63,TRIM29
Senescence Pathway	3.7	0.342	1.992	ACVR1,ACVR1C,ACVR2A,AKT1,ANAPC7,ASXL3,ATF3,ATR,CACNA1A,CACNA1D,CACNA2D2,CACNA2D4,CACNB2,CACNB3,CACNB4,CACNG4,CACNG8,CAMK4,CAPN2,CAPN3,CAPN8,CBX2,CBX7,CBX8,CCNB1,CCNB2,CCND1,CCND2,CCNE2,CDC25A,CDC25B,CDC25C,CDC27,CDK1,CDK6,CEBPB,CHUK,CREBBP,E2F1,E2F2,E2F6,E2F7,E2F8,ELF4,ELK3,ETS2,EZH2,FOXO3,FOXO4,GADD45B,GADD45G,IKBKE,ITPR2,ITPR3,ITSN2,JUN,MAP2K1,MAP2K4,MAP2K5,MAPK3,MCU,MRE11,NBN,NFATC2,NFATC4,NFK…
Tight Junction Signaling	3.67	0.371	NaN	ACTA2,ACTB,ACTC1,ACTG2,AKT1,CLDN1,CLDN11,CLDN14,CLDN18,CLDN23,CLDN4,CLDN7,CNKSR3,CPSF2,CPSF6,CTNNB1,EPB41,F11R,F2RL2,FOS,GPAA1,IGSF5,JAM2,JUN,LLGL1,MYH10,MYH14,MYH7,MYH7B,MYH9,MYL3,MYL4,MYL9,MYO10,MYO18A,MYO5C,NECTIN1,NFKB1,NGFR,OCLN,PATJ,PPM1L,PPP2CB,PPP2R2C,PPP2R3A,PRKAG2,PRKAR2B,PRKCZ,RELB,SNAP25,SPTAN1,STX16,STX1A,STX1B,TGFB1,TGFB3,TGFBR1,TIAM1,TJP1,TJP2,TNFRSF11B,TNFRSF1B,VAMP2,VASP,VCL,YKT6
Dermatan Sulfate Biosynthesis	3.67	0.467	0.378	B3GALT6,CHST1,CHST10,CHST11,CHST13,CHST2,CHST3,CHST7,CHSY1,CHSY3,CSGALNACT1,CSGALNACT2,DSE,DSEL,HS3ST1,HS3ST2,HS3ST3A1,HS3ST3B1,HS3ST5,HS6ST2,NDST1,NDST3,SULT1A1,SULT1C2,SULT1C4,SULT4A1,UST,XYLT1
Death Receptor Signaling	3.62	0.417	-2.722	ACTA2,ACTB,ACTC1,ACTG2,ARHGDIB,BCL2,BID,BIRC3,CASP10,CASP2,CASP3,CASP6,CHUK,CRADD,FADD,GAS2,HSPB2,HSPB7,IKBKE,LIMK1,LMNA,MAP2K4,MAP4K4,NFKB1,NFKBIA,PARP10,PARP12,PARP15,PARP3,PARP4,PARP8,RELB,RIPK1,SPTAN1,TIPARP,TNFRSF1B,TNFRSF21,TNFSF10,TNFSF12,TNFSF15
RHOA Signaling	3.62	0.395	-1.18	ACTA2,ACTB,ACTC1,ACTG2,ACTR2,ACTR3,ANLN,ARHGAP4,ARHGAP5,ARHGAP9,ARHGEF12,ARPC1B,BAIAP2,CDC42EP2,CDC42EP4,CDC42EP5,CIT,EZR,IGF1,LIMK1,LIMK2,LPAR1,LPAR3,LPAR4,LPAR5,MSN,MYL10,MYL12A,MYL3,MYL4,MYL9,MYLK2,NGEF,NRP2,PIP5K1C,PIP5KL1,PLD1,PPP1CB,PPP1R12A,PPP1R12B,PTK2B,RHPN1,RND3,RTKN,SEPTIN2,SEPTIN3,SEPTIN4,SEPTIN6,SEPTIN7
Circadian Rhythm Signaling	3.6	0.346	NaN	ADCY2,ADCY7,BDNF,BHLHE41,CACNA1A,CACNA1D,CACNA1G,CACNA1I,CACNA2D2,CACNA2D4,CACNB2,CACNB3,CACNB4,CACNG4,CACNG8,CAMK2A,CAMK2D,CATSPER2,CIART,CREB3L4,CREBBP,CRY2,DBP,FRK,FYN,GNA14,GNAI1,GNB5,GNG11,GNG12,GNG2,GNG4,GNG7,GRIA1,GRIA4,GRIN2A,GRIN2C,GRIN2D,GRIN3B,GRINA,GRPR,GUCY1A1,GUCY1A2,GUCY2D,HLF,ITPR2,ITPR3,KLK1,KLK3,LYN,MAP2K1,MAP2K4,MAP2K5,MAPK3,MKNK1,MYC,NFIL3,NGF,NGFR,NOS1,NOTUM,NPR2,NPR3,NR1D1,N…
WNT/Œ≤-catenin Signaling	3.55	0.37	0.662	ACVR1,ACVR1C,ACVR2A,AKT1,APPL2,AXIN2,CCND1,CDH2,CDH3,CREBBP,CTNNB1,DKK2,DVL1,FRZB,FZD1,FZD2,FZD3,FZD5,FZD6,FZD8,FZD9,GNAO1,HNF1A,JUN,KREMEN1,LEF1,LRP1,LRP5,MMP7,MYC,POU5F1,PPM1L,PPP2CB,PPP2R2C,PPP2R3A,RARB,SFRP2,SFRP4,SOX11,SOX13,SOX18,SOX6,SOX8,SOX9,TCF3,TCF7,TCF7L1,TGFB1,TGFB3,TGFBR1,TGFBR3,TLE1,TLE4,TP53,WNT1,WNT10B,WNT11,WNT16,WNT2B,WNT4,WNT5A,WNT5B,WNT7B,WNT9A
Chondroitin Sulfate Biosynthesis	3.54	0.466	0.577	B3GALT6,CHST1,CHST10,CHST11,CHST13,CHST2,CHST3,CHST7,CHST9,CHSY1,CHSY3,CSGALNACT1,CSGALNACT2,HS3ST1,HS3ST2,HS3ST3A1,HS3ST3B1,HS3ST5,HS6ST2,NDST1,NDST3,SULT1A1,SULT1C2,SULT1C4,SULT4A1,UST,XYLT1
Thyroid Cancer Signaling	3.48	0.43	2.058	AKT1,ALK,BDNF,CCND1,CTNNB1,FOS,FOXO1,GDNF,HNF1A,IGF1,INSR,IRS1,IRS2,JUN,KLK3,LEF1,MAP2K1,MAPK3,MYC,NGF,NTRK2,PIK3C2B,PIK3CB,PIK3R3,PIK3R6,RAP1B,RAP2A,RAP2B,RASD1,RASD2,TCF3,TCF7,TCF7L1,TP53
Mouse Embryonic Stem Cell Pluripotency	3.42	0.404	1.947	AKT1,BMP4,BMPR1A,CREBBP,CTNNB1,DVL1,FZD1,FZD2,FZD3,FZD5,FZD6,FZD8,FZD9,HNF1A,ID1,ID2,ID3,ID4,JAK2,LEF1,LIF,LIFR,MAP2K1,MAPK11,MAPK13,MAPK3,MYC,PIK3C2B,PIK3CB,PIK3R3,PIK3R6,POU5F1,RAP1B,RAP2A,RAP2B,RASD1,RASD2,SMAD9,TCF3,TCF7,TCF7L1,TP53
Estrogen-mediated S-phase Entry	3.42	0.577	-0.775	CCNA2,CCND1,CCNE2,CDC25A,CDK1,E2F1,E2F2,E2F6,E2F7,E2F8,ESR1,ESR2,MYC,RB1,RBL1
IL-15 Production	3.41	0.39	1.313	ALK,CLK1,CLK3,DSTYK,EPHA3,EPHA5,EPHB1,EPHB2,EPHB3,EPHB4,ERBB3,FGFR2,FGFR3,FGFR4,FLT1,FLT3LG,FLT4,FRK,FYN,IL15,INSR,IRF1,JAK2,KDR,LTK,LYN,MAP2K1,MAP2K4,MAP2K5,MERTK,MST1R,NFKB1,NTRK2,PDGFRA,PEAK1,PRKCZ,PTK2B,PTK6,PTK7,RELB,ROR1,ROR2,ROS1,TEK,TIE1,TNK1,TNK2,TYRO3
Reelin Signaling in Neurons	3.41	0.381	0	ACTR2,ACTR3,AKT1,APOE,APP,ARHGEF10L,ARHGEF12,ARHGEF19,ARHGEF26,ARHGEF28,ARHGEF3,ARHGEF37,ARHGEF40,ARHGEF5,ARHGEF6,ARPC1B,CAMK2A,CAMK2D,CDH2,CDK5R1,CNR1,DCX,DNAH10,DNAH3,DNALI1,FRK,FYN,GRIN2A,GRIN2C,GRIN2D,GRIN3B,GRINA,ITGA3,LIMK1,LRP8,LYN,MAP2K1,MAP2K4,MAP2K5,MAP3K10,MAPK10,MAPK3,MAPK8IP1,MAPK8IP3,PAFAH1B1,PAFAH1B3,PDK3,PIK3C2B,PIK3CB,PIK3R3,PIK3R6,RAP1B,RELN
Nitric Oxide Signaling in the Cardiovascular System	3.39	0.392	0.801	ADRB3,AKT1,ATP2A1,ATP2A3,BDKRB2,CACNA1A,CACNA1D,CACNA2D2,CACNA2D4,CACNB2,CACNB3,CACNB4,CACNG4,CACNG8,CAMK4,FLT1,FLT4,GUCY1A1,GUCY1A2,GUCY2D,HSP90AA1,ITPR2,ITPR3,KDR,MAP2K1,MAPK3,NOS3,NPR2,PDE1A,PDE1C,PDE3B,PDE5A,PGF,PIK3C2B,PIK3CB,PIK3R3,PIK3R6,PLN,PRKAG2,PRKAR2B,PRKCD,PRKCQ,PRKCZ,PRKG1,PRKG2,PROK1,VEGFA
Thrombin Signaling	3.39	0.351	1.697	ADCY2,ADCY7,AKT1,ARHGEF10L,ARHGEF12,ARHGEF19,ARHGEF26,ARHGEF28,ARHGEF3,ARHGEF37,ARHGEF40,ARHGEF5,ARHGEF6,CAMK1,CAMK1G,CAMK2A,CAMK2D,CAMK4,DIRAS3,EGF,F2R,F2RL2,F2RL3,FNBP1,GATA2,GATA3,GNA14,GNAI1,GNAO1,GNAZ,GNB5,GNG11,GNG12,GNG2,GNG4,GNG7,GUCY1A1,ITPR2,ITPR3,MAP2K1,MAPK11,MAPK13,MAPK3,MYL10,MYL12A,MYL3,MYL4,MYL9,NFKB1,NOTUM,PIK3C2B,PIK3CB,PIK3R3,PIK3R6,PLCB1,PLCB2,PLCB4,PLCD1,PLCL1,PLCL2,PPP1CB,PP…
Role of NFAT in Cardiac Hypertrophy	3.36	0.351	3.402	ADCY2,ADCY7,AKAP5,AKT1,CACNA1A,CACNA1D,CACNA1G,CACNA1I,CACNA2D2,CACNA2D4,CACNB2,CACNB3,CACNB4,CACNG4,CACNG8,CAMK1,CAMK1G,CAMK2A,CAMK2D,CAMK4,CATSPER2,GNAI1,GNB5,GNG11,GNG12,GNG2,GNG4,GNG7,GUCY1A1,HDAC2,HDAC4,HDAC5,HDAC7,IGF1,IL11,ITPR2,ITPR3,LIF,MAP2K1,MAP2K4,MAPK10,MAPK11,MAPK13,MAPK3,MEF2C,MEF2D,NFATC4,NKX2-5,NOTUM,PIK3C2B,PIK3CB,PIK3R3,PIK3R6,PLCB1,PLCB2,PLCB4,PLCD1,PLCL1,PLCL2,PRKAG2,PRKAR2B,…
GP6 Signaling Pathway	3.33	0.386	-0.295	AKT1,APBB1IP,CAMK4,COL10A1,COL11A2,COL12A1,COL13A1,COL18A1,COL21A1,COL22A1,COL24A1,COL25A1,COL26A1,COL27A1,COL2A1,COL3A1,COL4A1,COL4A2,COL4A3,COL4A4,COL4A5,COL5A3,COL6A1,COL6A6,COL7A1,COL8A2,COL9A1,COL9A2,COL9A3,FYB1,FYN,GRAP2,LAMA1,LAMA3,LAMA5,LAMB3,LAMC1,LAMC2,LAT,LYN,PIK3C2B,PIK3CB,PIK3R3,PIK3R6,PRKCD,PRKCQ,PRKCZ,RAP1B,VAV3
Type II Diabetes Mellitus Signaling	3.32	0.373	-0.756	ABCC8,ACSL1,ADIPOR1,AKT1,CACNA1A,CACNA1D,CACNA1G,CACNA1I,CACNA2D2,CACNA2D4,CACNB2,CACNB3,CACNB4,CACNG4,CACNG8,CATSPER2,CD36,CEBPB,CHUK,IKBKE,INSR,IRS1,IRS2,ITPR2,ITPR3,KCNJ11,MAP2K4,MAPK10,MAPK3,NFKB1,NFKBIA,NGFR,PIK3C2B,PIK3CB,PIK3R3,PIK3R6,PPARG,PRKAA2,PRKAB2,PRKAG2,PRKAG3,PRKCD,PRKCQ,PRKCZ,RELB,SLC27A1,SLC27A2,SLC27A4,SLC27A5,SLC2A4,SMPD1,SMPD3,SOCS1,SOCS2,SOCS3,TNFRSF11B,TNFRSF1B
GADD45 Signaling	3.25	0.45	-0.192	ACVR1,ACVR1C,ACVR2A,ATR,BRCA1,CCNB1,CCND1,CCND2,CCNE2,CDK1,FOXO3,GADD45B,GADD45G,MAP2K4,MAP3K4,MAPK10,MAPK11,MAPK13,MYC,NFKB1,NFYA,PCNA,RELB,TGFB1,TGFB3,TGFBR1,TP53
Glutamate Receptor Signaling	3.23	0.439	-0.302	CAMK4,GLUL,GNB5,GNG11,GNG12,GNG2,GNG4,GNG7,GRIA1,GRIA4,GRID2,GRIK2,GRIK3,GRIN2A,GRIN2C,GRIN2D,GRIN3B,GRINA,GRIP1,GRM1,GRM5,GRM6,HOMER2,HOMER3,SLC17A7,SLC1A1,SLC1A2,SLC1A3,SLC38A1
Caveolar-mediated Endocytosis Signaling	3.23	0.427	NaN	ACTA2,ACTB,ACTC1,ACTG2,CAVIN1,CD55,COPG2,EGF,FLNA,FLNC,FYN,HLA-A,HLA-B,HLA-C,HLA-E,HLA-F,HLA-G,INSR,ITGA1,ITGA2,ITGA3,ITGA7,ITGA8,ITGA9,ITGAL,ITGAV,ITGB2,ITGB4,ITGB6,ITGB7,ITSN1,MR1
Semaphorin Neuronal Repulsive Signaling Pathway	3.21	0.371	-2.496	ACAN,AKT1,ARHGEF12,DPYSL4,FYN,GUCY1A1,GUCY1A2,ITGA1,ITGA2,ITGA3,ITGA7,ITGA8,ITGA9,ITGAL,ITGAV,ITGB2,ITGB4,ITGB6,ITGB7,LIMK1,LIMK2,MAP2K1,MAP2K4,MAP2K5,MYL10,MYL12A,MYL3,MYL4,MYL9,NRP2,PAK3,PDE4A,PDE4B,PDE4C,PDE4D,PIK3C2B,PIK3CB,PIK3R3,PIK3R6,PIP5K1C,PLXNA3,PLXNB1,PPP1CB,PPP1R12A,PPP1R12B,PRKAG2,PRKAR2B,PRKG1,PRKG2,SEMA3A,SEMA3E,SEMA4D,SEMA6A,SEMA6B,SEMA6D,TP53
Hepatic Cholestasis	3.19	0.356	NaN	ABCB4,ABCC2,ADCY2,ADCY7,ATP8B1,CD70,CHUK,CLCF1,CYP27A1,CYP3A5,CYP7B1,CYP8B1,ESR1,FGFR4,GUCY1A1,HNF1A,IKBKE,IL11,IL15,IL17B,IL17D,IL1R1,IL1R2,IL1RAP,IL1RAPL1,IL1RAPL2,IL1RL1,IL1RL2,IL33,INSR,IRAK2,IRAK3,JUN,LEP,LIF,LTB,LY96,MAP2K4,MAP3K4,MAPK10,NFKB1,NFKBIA,NGFR,NR1H2,NR1H3,NR1I2,PPRC1,PRKAG2,PRKAR2B,PRKCD,PRKCQ,PRKCZ,RELB,RXRA,SLC4A2,SLCO3A1,TGFB1,TGFB3,TJP2,TLR4,TNFRSF11B,TNFRSF1B,TNFSF10,TNFSF1…
Amyotrophic Lateral Sclerosis Signaling	3.17	0.388	-1.061	BCL2,BID,BIRC3,CACNA1A,CACNA1D,CACNA2D2,CACNA2D4,CACNB2,CACNB3,CACNB4,CACNG4,CACNG8,CAPN2,CAPN3,CAPN8,CASP3,CCS,GDNF,GLUL,GRIA1,GRIA4,GRID2,GRIK2,GRIK3,GRIN2A,GRIN2C,GRIN2D,GRIN3B,GRINA,HECW1,IGF1,NEFH,NEFL,NEFM,NOS1,PGF,PIK3C2B,PIK3CB,PIK3R3,PIK3R6,PROK1,SLC1A2,SSR4,TP53,VEGFA
Cardiac Œ≤-adrenergic Signaling	3.09	0.358	2.333	ADCY2,ADCY7,AKAP12,AKAP3,AKAP5,AKAP6,ATP2A1,ATP2A3,CACNA1A,CACNA1D,CACNA2D2,CACNA2D4,CACNB2,CACNB3,CACNB4,CACNG4,CACNG8,ENPP1,ENPP6,GDPD3,GNA14,GNAI1,GNAO1,GNAZ,GNB5,GNG11,GNG12,GNG2,GNG4,GNG7,GRK3,GUCY1A1,MPPED2,PDE11A,PDE1A,PDE1C,PDE3A,PDE3B,PDE4A,PDE4B,PDE4C,PDE4D,PDE5A,PDE6B,PDE6G,PDE8A,PDE9A,PKIA,PKIB,PLN,PPM1L,PPP1CB,PPP1R12A,PPP1R14A,PPP1R14C,PPP1R3C,PPP2CB,PPP2R2C,PPP2R3A,PRKAG2,PRKAR2B,S…
Dermatan Sulfate Biosynthesis (Late Stages)	3.03	0.468	0	CHST1,CHST10,CHST11,CHST13,CHST2,CHST3,CHST7,DSE,DSEL,HS3ST1,HS3ST2,HS3ST3A1,HS3ST3B1,HS3ST5,HS6ST2,NDST1,NDST3,SULT1A1,SULT1C2,SULT1C4,SULT4A1,UST
Epithelial Adherens Junction Signaling	3	0.363	-2.252	ACTR2,ACTR3,ACVR1,ACVR1C,ACVR2A,AKT1,ARPC1B,BAIAP2,CDH2,CTNNB1,ECT2,EGF,FGF1,FYN,HGF,HNF1A,IQGAP1,KIF23,LATS2,LEF1,LIMK1,LIMK2,MST1,MYH10,MYL12A,NECTIN1,NOTCH1,NOTCH3,NOTCH4,PAK3,PPM1L,PPP2CB,PPP2R2C,PPP2R3A,PRKAA2,PRKAB2,PRKAG2,PRKAG3,RACGAP1,RAP1B,RAP2A,RAP2B,RASD1,RASD2,SNAI1,SNAI2,TCF3,TCF7,TCF7L1,TGFBR1,TGFBR3,TIAM1,VCL,WAS,WWC1,YWHAG,YWHAH
Atherosclerosis Signaling	2.98	0.374	NaN	ABHD3,ALOX12,ALOX12B,ALOX15B,APOB,APOD,APOE,APOL1,CD36,CD40,CLU,COL10A1,COL11A2,COL18A1,COL2A1,COL3A1,COL5A3,CSF1,CXCL12,F3,ICAM1,IL33,ITGB2,LPL,MMP1,MMP13,MMP3,MMP9,MSR1,NFKB1,ORM1,ORM2,PDGFA,PDGFB,PDGFD,PLA2G2A,PLA2G4A,PLA2G4C,PLA2G6,PLAAT3,PLB1,RBP4,RELB,SERPINA1,TGFB1,TNFRSF12A,TNFRSF14,TNFSF12,VCAM1
Xenobiotic Metabolism Signaling	2.97	0.331	NaN	ABCC2,AHR,AHRR,ALDH16A1,ALDH1A2,ALDH1A3,ALDH1B1,ALDH2,ALDH3A2,ALDH3B1,ALDH5A1,ALDH6A1,CAMK1,CAMK1G,CAMK2A,CAMK2D,CAMK4,CES1,CES3,CHST1,CHST10,CHST11,CHST13,CHST2,CHST3,CHST7,CREBBP,CYP1B1,CYP3A5,FMO1,FMO2,FMO3,FMO5,GCLC,GRIP1,GSTM1,GSTM5,GSTO2,GSTZ1,HDAC4,HDAC5,HS3ST1,HS3ST2,HS3ST3A1,HS3ST3B1,HS3ST5,HS6ST2,HSP90AA1,IL4I1,MAOA,MAOB,MAP2K1,MAP2K4,MAP2K5,MAP3K10,MAP3K13,MAP3K4,MAP3K8,MAPK11,MAPK13,M…
Apelin Endothelial Signaling Pathway	2.97	0.369	1.761	ADCY2,ADCY7,AKT1,ANGPT1,APLN,CAMK4,FOS,GNA14,GNAI1,GNAO1,GNAZ,GNB5,GNG11,GNG12,GNG2,GNG4,GNG7,GUCY1A1,HDAC4,HDAC5,ICAM1,JUN,MAP2K1,MAP2K4,MAPK10,MAPK3,MEF2C,MEF2D,NFKB1,NOS3,PIK3C2B,PIK3CB,PIK3R3,PIK3R6,PLCB1,PLCB2,PLCB4,PRKAA2,PRKAB2,PRKAG2,PRKAG3,PRKCD,PRKCQ,PRKCZ,RAP1B,RAP2A,RAP2B,RASD1,RASD2,RELB,TEK,VCAM1
cAMP-mediated signaling	2.96	0.34	1.414	ADCY2,ADCY7,ADORA1,ADORA2B,ADRA2A,ADRB2,ADRB3,AGTR1,AKAP12,AKAP3,AKAP5,AKAP6,CAMK1,CAMK1G,CAMK2A,CAMK2D,CAMK4,CHRM3,CHRM4,CNGA4,CNR1,CREB3L4,CREBBP,DRD2,DRD4,DUSP1,DUSP4,DUSP6,ENPP1,ENPP6,FPR1,GABBR2,GDPD3,GNAI1,GNAO1,GPER1,GRM6,GUCY1A1,HTR1D,HTR6,HTR7,LPAR1,MAP2K1,MAPK3,MPPED2,NPR3,NPY1R,OPRD1,PDE11A,PDE1A,PDE1C,PDE3A,PDE3B,PDE4A,PDE4B,PDE4C,PDE4D,PDE5A,PDE6B,PDE6G,PDE8A,PDE9A,PKIA,PKIB,PRKAR2B,…
NAD Signaling Pathway	2.95	0.364	2.449	ACADL,AKT1,BMP6,BST1,CEBPB,DXO,EGF,ERN1,FGF2,H1-0,H1-3,H1-4,H2BC8,HGF,IGF1,LDHA,LDHC,LDHD,NAMPT,NAPRT,NFKB1,NMNAT2,NMNAT3,NMRK1,PARP10,PARP12,PARP15,PARP3,PARP4,PARP8,PDGFB,PIK3C2B,PIK3CB,PIK3R3,PIK3R6,POLR2J2/POLR2J3,PRKAA2,PRKAB2,PRKAG2,PRKAG3,RYR1,RYR3,SIRT2,SLC12A8,SLC29A1,SLC29A2,SLC29A4,SLC7A5,SOD2,TGFA,TGFB1,TIPARP,TP53,TPCN1,VEGFA
Apelin Cardiac Fibroblast Signaling Pathway	2.91	0.565	1.732	AGTR1,AKT1,ANGPT2,APLN,CCN2,NOS3,PRKAA2,PRKAB2,PRKAG2,PRKAG3,SPHK1,TGFB1,TGFB3
PEDF Signaling	2.91	0.405	-0.557	AKT1,ARHGAP22,BCL2,BDNF,CHUK,DOCK3,GDNF,HNF1A,IKBKE,MAPK11,MAPK13,MAPK3,NFKB1,NFKBIA,NGF,PIK3C2B,PIK3CB,PIK3R3,PIK3R6,PNPLA2,PPARG,RAP1B,RAP2A,RAP2B,RASD1,RASD2,RELB,SOD2,SRF,TCF12,TCF7,TCF7L1,TP53,ZEB1
Relaxin Signaling	2.9	0.361	1.671	ADCY2,ADCY7,AKT1,ENPP1,ENPP6,FOS,GDPD3,GNA14,GNAI1,GNAO1,GNAZ,GNB5,GNG11,GNG12,GNG2,GNG4,GNG7,GUCY1A1,GUCY1A2,GUCY2D,JUN,MAP2K1,MAPK3,MMP9,MPPED2,NFKB1,NFKBIA,NOS2,NOS3,NPR2,NPR3,PDE11A,PDE1A,PDE1C,PDE3A,PDE3B,PDE4A,PDE4B,PDE4C,PDE4D,PDE5A,PDE6B,PDE6G,PDE8A,PDE9A,PIK3C2B,PIK3CB,PIK3R3,PIK3R6,PRKAG2,PRKAR2B,PRKCZ,RAP1B,RELB,TULP2,VEGFA
D-myo-inositol (1,4,5,6)-Tetrakisphosphate Biosynthesis	2.88	0.352	-0.14	ACP6,ALPL,ATP1A1,ATP1A2,CA3,CDC25A,CDC25B,CDC25C,CILP,DUSP1,DUSP16,DUSP2,DUSP23,DUSP4,DUSP6,DUSP8,ENPP1,EPHX2,EYA4,INPP5D,INPP5F,IPMK,ITPK1,NUDT1,PALD1,PAWR,PHOSPHO1,PLPP7,PPFIA2,PPFIA4,PPFIBP2,PPM1H,PPM1K,PPM1L,PPP1CB,PPP1R12A,PPP1R12B,PPP1R13B,PPP1R14A,PPP1R14C,PPP1R1B,PPP1R1C,PPP1R3C,PPP1R8,PPP2CB,PPP2R2C,PPP2R3A,PPP4R1,PTPN20,PTPN22,PTPN6,PTPN7,PTPRH,PTPRJ,PTPRM,PTPRN,PTPRO,PXYLP1,SOCS3,SSH2,…
D-myo-inositol (3,4,5,6)-tetrakisphosphate Biosynthesis	2.88	0.352	-0.14	ACP6,ALPL,ATP1A1,ATP1A2,CA3,CDC25A,CDC25B,CDC25C,CILP,DUSP1,DUSP16,DUSP2,DUSP23,DUSP4,DUSP6,DUSP8,ENPP1,EPHX2,EYA4,INPP5D,INPP5F,IPMK,ITPK1,NUDT1,PALD1,PAWR,PHOSPHO1,PLPP7,PPFIA2,PPFIA4,PPFIBP2,PPM1H,PPM1K,PPM1L,PPP1CB,PPP1R12A,PPP1R12B,PPP1R13B,PPP1R14A,PPP1R14C,PPP1R1B,PPP1R1C,PPP1R3C,PPP1R8,PPP2CB,PPP2R2C,PPP2R3A,PPP4R1,PTPN20,PTPN22,PTPN6,PTPN7,PTPRH,PTPRJ,PTPRM,PTPRN,PTPRO,PXYLP1,SOCS3,SSH2,…
Regulation of Actin-based Motility by Rho	2.88	0.379	-1.567	ACTA2,ACTB,ACTC1,ACTG2,ACTR2,ACTR3,ARPC1B,BAIAP2,DIRAS3,FNBP1,GSN,ITGA1,ITGA2,ITGA3,ITGA7,ITGA8,ITGA9,ITGAL,ITGAV,ITGB2,ITGB4,ITGB6,ITGB7,LIMK1,MYL10,MYL12A,MYL3,MYL4,MYL9,PAK3,PIP5K1C,PIP5KL1,PPP1CB,PPP1R12A,PPP1R12B,RAC2,RHOC,RHOD,RHOJ,RHOQ,RHOU,RND3,WAS,WIPF1
nNOS Signaling in Skeletal Muscle Cells	2.88	0.458	NaN	CACNA1A,CACNA1D,CACNA1G,CACNA1I,CACNA2D2,CACNA2D4,CACNB2,CACNB3,CACNB4,CACNG4,CACNG8,CAMK4,CAPN3,CATSPER2,CHRNA1,DMD,ITPR2,ITPR3,NOS1,RYR1,RYR3,SNTA1
PI3K/AKT Signaling	2.87	0.347	1.859	AKT1,BCL2,CCND1,CHUK,CTNNB1,FOXO1,FOXO3,GAB2,GDF15,GYS1,HSP90AA1,IKBKE,IL11RA,IL13RA1,IL13RA2,IL17RD,IL17RE,IL1R1,IL1R2,IL1RL1,IL1RL2,IL20RA,IL20RB,IL21R,IL27RA,IL31RA,IL3RA,IL6R,INPP5D,INPP5F,INPP5J,ITGA1,ITGA2,ITGA3,ITGA7,ITGA8,ITGA9,ITGAL,ITGAV,ITGB2,ITGB4,ITGB6,ITGB7,JAK2,LIMS1,MAP2K1,MAP3K8,MAPK3,MAPK8IP1,NFKB1,NFKBIA,NOS3,PIK3CB,PIK3R3,PPM1L,PPP2CB,PPP2R2C,PPP2R3A,PTGS2,RAP1B,RAP2A,RAP2B,RA…
Mitotic Roles of Polo-Like Kinase	2.85	0.424	-2.683	ANAPC7,CCNB1,CCNB2,CDC20,CDC25A,CDC25B,CDC25C,CDC27,CDC7,CDK1,ESPL1,FBXO5,HSP90AA1,KIF11,KIF23,PKMYT1,PLK1,PLK2,PLK3,PLK4,PPM1L,PPP2CB,PPP2R2C,PPP2R3A,PRC1,PTTG1,TGFB1,WEE1
Superpathway of Inositol Phosphate Compounds	2.84	0.338	-0.485	ACP6,ALPL,ATP1A1,ATP1A2,CA3,CDC25A,CDC25B,CDC25C,CILP,DUSP1,DUSP16,DUSP2,DUSP23,DUSP4,DUSP6,DUSP8,ENPP1,EPHX2,EYA4,INPP5D,INPP5E,INPP5F,INPP5J,IP6K3,IPMK,ITPK1,ITPKA,NUDT1,PALD1,PAWR,PHOSPHO1,PI4K2B,PIK3C2B,PIK3CB,PIK3R3,PIK3R6,PIP5K1C,PIP5KL1,PLCB1,PLCB2,PLCB4,PLCD1,PLPP7,PPFIA2,PPFIA4,PPFIBP2,PPM1H,PPM1K,PPM1L,PPP1CB,PPP1R12A,PPP1R12B,PPP1R13B,PPP1R14A,PPP1R14C,PPP1R1B,PPP1R1C,PPP1R3C,PPP1R8,PP…
IL-12 Signaling and Production in Macrophages	2.84	0.368	NaN	AKT1,ALOX12,APOB,APOD,APOE,APOL1,CD40,CEBPB,CHUK,CLU,FOS,IFNGR1,IKBKE,IL23A,IRF1,JUN,MAP2K1,MAP2K4,MAP3K8,MAPK10,MAPK11,MAPK13,MAPK3,MST1,MST1R,NCOA1,NFKB1,NFKBIA,NOS2,ORM1,ORM2,PIK3C2B,PIK3CB,PIK3R3,PIK3R6,PPARG,PRKCD,PRKCQ,PRKCZ,RAB7A,RBP4,RELB,RXRA,SERPINA1,STAT4,TGFB1,TGFB3,TLR2,TLR4,ZNF668
Salvage Pathways of Pyrimidine Ribonucleotides	2.77	0.388	0.973	ACVR2A,AK4,AK5,AK7,AK8,APOBEC2,APOBEC3F,APOBEC3G,CDA,CDADC1,CDK1,CDK18,CDK6,CDK8,CMPK1,DAPK1,DMPK,GRK6,LIMK1,LIMK2,MAK,MAP2K1,MAP2K4,MAP3K8,MAPK3,NEK2,NME5,PAK3,PLK1,PRKAA2,PRKCD,PRKCQ,PRKX,SGK1,TTK,UCK2,UPP1,UPRT
UVA-Induced MAPK Signaling	2.77	0.388	1.147	CASP3,FOS,JUN,MAP2K4,MAPK10,MAPK11,MAPK13,MAPK3,NOTUM,PARP10,PARP12,PARP15,PARP3,PARP4,PARP8,PIK3C2B,PIK3CB,PIK3R3,PIK3R6,PLCB1,PLCB2,PLCB4,PLCD1,PLCL1,PLCL2,RAP1B,RAP2A,RAP2B,RASD1,RASD2,RPS6KA1,RPS6KA2,RPS6KA4,RPS6KA5,SMPD1,SMPD3,TIPARP,TP53
HMGB1 Signaling	2.76	0.353	0.469	AKT1,CD70,CLCF1,DIRAS3,FNBP1,FOS,HMGB1,ICAM1,IFNGR1,IL11,IL15,IL17B,IL17D,IL1R1,IL33,JUN,KAT6A,LEP,LIF,LTB,MAP2K1,MAP2K4,MAP2K5,MAPK10,MAPK11,MAPK13,MAPK3,NFKB1,NGFR,PIK3C2B,PIK3CB,PIK3R3,PIK3R6,PLAT,RAC2,RAP1B,RAP2A,RAP2B,RASD1,RASD2,RELB,RHOC,RHOD,RHOJ,RHOQ,RHOU,RND3,TGFB1,TGFB3,TLR4,TNFRSF11B,TNFRSF1B,TNFSF10,TNFSF11,TNFSF12,TNFSF13B,TNFSF15,TNFSF4,VCAM1
Endocannabinoid Cancer Inhibition Pathway	2.76	0.361	-0.566	ADCY2,ADCY7,AKT1,ATF3,CASP10,CASP2,CASP3,CASP4,CASP6,CCND1,CCND2,CCNE2,CNR1,CREB3L4,CREBBP,CTNNB1,EIF2A,GNAI1,GNAO1,GUCY1A1,HNF1A,LEF1,MAP2K1,MAP2K4,MAP2K5,MAPK3,MMP2,MYC,NOS1,NOS2,NOS3,PGF,PIK3C2B,PIK3CB,PIK3R3,PIK3R6,PRKAA2,PRKAB2,PRKAG2,PRKAG3,PRKAR2B,PROK1,SMPD1,SMPD3,SNAI2,TCF3,TCF7,TCF7L1,TRIB3,TRPV1,TWIST1,TWIST2,VEGFA
3-phosphoinositide Biosynthesis	2.74	0.341	-0.397	ACP6,ALPL,ATP1A1,ATP1A2,CA3,CDC25A,CDC25B,CDC25C,CILP,DUSP1,DUSP16,DUSP2,DUSP23,DUSP4,DUSP6,DUSP8,ENPP1,EPHX2,EYA4,INPP5D,INPP5F,IPMK,ITPK1,NUDT1,PALD1,PAWR,PHOSPHO1,PI4K2B,PIK3C2B,PIK3CB,PIK3R3,PIK3R6,PIP5K1C,PIP5KL1,PLPP7,PPFIA2,PPFIA4,PPFIBP2,PPM1H,PPM1K,PPM1L,PPP1CB,PPP1R12A,PPP1R12B,PPP1R13B,PPP1R14A,PPP1R14C,PPP1R1B,PPP1R1C,PPP1R3C,PPP1R8,PPP2CB,PPP2R2C,PPP2R3A,PPP4R1,PTPN20,PTPN22,PTPN6,PT…
Production of Nitric Oxide and Reactive Oxygen Species in Macrophages	2.73	0.346	1.408	AKT1,APOB,APOD,APOE,APOL1,CHUK,CLU,CREBBP,DIRAS3,FNBP1,FOS,HOXA10,IFNGR1,IKBKE,IRF1,JAK2,JUN,MAP2K1,MAP2K4,MAP3K10,MAP3K13,MAP3K4,MAP3K8,MAPK10,MAPK11,MAPK13,MAPK3,NCF2,NFKB1,NFKBIA,NGFR,NOS2,ORM1,ORM2,PIK3C2B,PIK3CB,PIK3R3,PIK3R6,PPM1L,PPP1CB,PPP1R12A,PPP1R14A,PPP1R14C,PPP1R3C,PPP2CB,PPP2R2C,PPP2R3A,PRKCD,PRKCQ,PRKCZ,PTPN6,RAC2,RAP1B,RBP4,RELB,RHOC,RHOD,RHOJ,RHOQ,RHOU,RND3,SERPINA1,TLR2,TLR4,TNF…
DNA Double-Strand Break Repair by Homologous Recombination	2.67	0.643	NaN	BRCA1,BRCA2,GEN1,LIG1,MRE11,NBN,POLA1,RAD51,RAD52
Role of Tissue Factor in Cancer	2.6	0.371	NaN	AKT1,ARRB1,CASP3,CCN1,CCN2,CSF1,EGR1,F2RL1,F3,FGF5,FRK,FYN,GNA14,HBEGF,ITGA3,ITGAV,JAK2,LIMK1,LIMK2,LYN,MAPK11,MAPK13,MAPK3,MMP1,MMP13,P4HB,PIK3C2B,PIK3CB,PIK3R3,PIK3R6,PLCB1,PTK2B,RAP1B,RAP2A,RAP2B,RASD1,RASD2,RPS6KA1,RPS6KA2,RPS6KA4,RPS6KA5,TP53,VEGFA
MYC Mediated Apoptosis Signaling	2.6	0.44	-0.426	ADRB2,ADRB3,BBC3,BCL2,BCL2L11,BID,CASP2,CASP3,CHUK,CRADD,CREBBP,FADD,IKBKE,MYC,NFKB1,NGFR,PMAIP1,PRKAG2,PRKAR2B,TNFRSF11B,TNFRSF1B,TP53
Pancreatic Adenocarcinoma Signaling	2.59	0.365	1.134	AKT1,BCL2,BIRC5,BRCA2,CCND1,CCNE2,CYP2E1,E2F1,E2F2,E2F6,E2F7,E2F8,EGF,GPLD1,HBEGF,HDAC2,HDAC4,HDAC5,HDAC7,JAK2,MAP2K1,MAP2K4,MAPK10,MAPK3,MMP9,NFKB1,NOTCH1,PGF,PIK3C2B,PIK3CB,PIK3R3,PIK3R6,PLD1,PROK1,PTGS2,RAD51,RB1,RBL1,RELB,SUV39H1,TGFA,TGFB1,TGFB3,TGFBR1,TP53,VEGFA
GŒ±12/13 Signaling	2.56	0.361	0	AKT1,CDH11,CDH15,CDH19,CDH2,CDH23,CDH3,CDH4,CDH6,CDH8,CHUK,CTNNB1,F2R,F2RL1,F2RL2,F2RL3,IKBKE,JUN,LPAR1,LPAR3,LPAR4,LPAR5,MAP2K1,MAP2K4,MAPK10,MAPK3,MEF2C,MEF2D,MYL10,MYL12A,MYL3,MYL4,MYL9,NFKB1,NFKBIA,PIK3C2B,PIK3CB,PIK3R3,PIK3R6,PTK2B,RAP1B,RAP2A,RAP2B,RASD1,RASD2,RELB,TBXA2R,VAV3
Sphingosine-1-phosphate Signaling	2.55	0.367	1.897	ACER3,ADCY2,ADCY7,AKT1,ASAH1,CASP10,CASP2,CASP3,CASP4,CASP6,DIRAS3,FNBP1,GNAI1,GUCY1A1,MAPK3,NOTUM,PDGFA,PDGFB,PDGFD,PDGFRA,PIK3C2B,PIK3CB,PIK3R3,PIK3R6,PLCB1,PLCB2,PLCB4,PLCD1,PLCL1,PLCL2,PTK2B,RAC2,RHOC,RHOD,RHOJ,RHOQ,RHOU,RND3,S1PR1,S1PR3,S1PR5,SMPD1,SMPD3,SPHK1
3-phosphoinositide Degradation	2.55	0.34	-0.816	ACP6,ALPL,ATP1A1,ATP1A2,CA3,CDC25A,CDC25B,CDC25C,CILP,DUSP1,DUSP16,DUSP2,DUSP23,DUSP4,DUSP6,DUSP8,ENPP1,EPHX2,EYA4,INPP5D,INPP5E,INPP5F,INPP5J,ITPK1,NUDT1,PALD1,PAWR,PHOSPHO1,PLPP7,PPFIA2,PPFIA4,PPFIBP2,PPM1H,PPM1K,PPM1L,PPP1CB,PPP1R12A,PPP1R12B,PPP1R13B,PPP1R14A,PPP1R14C,PPP1R1B,PPP1R1C,PPP1R3C,PPP1R8,PPP2CB,PPP2R2C,PPP2R3A,PPP4R1,PTPN20,PTPN22,PTPN6,PTPN7,PTPRH,PTPRJ,PTPRM,PTPRN,PTPRO,PXYLP1,SO…
PPAR Signaling	2.54	0.374	-1	CHUK,CREBBP,FOS,HSP90AA1,IKBKE,IL1R1,IL1R2,IL1RAP,IL1RAPL1,IL1RAPL2,IL1RL1,IL1RL2,IL33,INSR,JUN,MAP2K1,MAP4K4,MAPK3,MED1,NCOA1,NFKB1,NFKBIA,NGFR,NR1H3,NR2F1,PDGFA,PDGFB,PDGFD,PDGFRA,PPARG,PTGS2,RAP1B,RAP2A,RAP2B,RASD1,RASD2,RELB,RXRA,TNFRSF11B,TNFRSF1B
D-myo-inositol-5-phosphate Metabolism	2.51	0.338	0	ACP6,ALPL,ATP1A1,ATP1A2,CA3,CDC25A,CDC25B,CDC25C,CILP,DUSP1,DUSP16,DUSP2,DUSP23,DUSP4,DUSP6,DUSP8,ENPP1,EPHX2,EYA4,INPP5D,INPP5F,ITPK1,NUDT1,PALD1,PAWR,PHOSPHO1,PLCB1,PLCB2,PLCB4,PLCD1,PLPP7,PPFIA2,PPFIA4,PPFIBP2,PPM1H,PPM1K,PPM1L,PPP1CB,PPP1R12A,PPP1R12B,PPP1R13B,PPP1R14A,PPP1R14C,PPP1R1B,PPP1R1C,PPP1R3C,PPP1R8,PPP2CB,PPP2R2C,PPP2R3A,PPP4R1,PTPN20,PTPN22,PTPN6,PTPN7,PTPRH,PTPRJ,PTPRM,PTPRN,PTPRO…
CDK5 Signaling	2.5	0.368	-0.174	ADCY2,ADCY7,BDNF,CABLES1,CACNA1A,CDK5R1,EGR1,FOSB,GUCY1A1,ITGA2,ITGA3,LAMA1,LAMA3,LAMA5,LAMB3,LAMC1,LAMC2,MAP2K1,MAPK10,MAPK11,MAPK13,MAPK3,NGF,NGFR,NTRK2,PPM1L,PPP1CB,PPP1R12A,PPP1R14A,PPP1R14C,PPP1R1B,PPP1R3C,PPP2CB,PPP2R2C,PPP2R3A,PRKAG2,PRKAR2B,RAP1B,RAP2A,RAP2B,RASD1,RASD2
WNT/Ca+ pathway	2.5	0.409	1.569	CAMK2A,CREB3L4,CREBBP,DVL1,FZD1,FZD2,FZD3,FZD5,FZD6,FZD8,FZD9,NFATC2,NFATC4,NFKB1,NOTUM,PDE6B,PDE6G,PLCB1,PLCB2,PLCB4,PLCD1,PLCL1,PLCL2,RELB,ROR1,WNT5A,WNT5B
Germ Cell-Sertoli Cell Junction Signaling	2.49	0.345	NaN	ACTA2,ACTB,ACTC1,ACTG2,ACTN1,AKT1,CDH2,CTNNB1,DIRAS3,EPN2,EPN3,FNBP1,GSN,IQGAP1,ITGA2,ITGA3,JUP,LIMK1,LIMK2,MAP2K1,MAP2K4,MAP3K10,MAP3K13,MAP3K4,MAP3K8,MAPK10,MAPK3,PAK3,PIK3C2B,PIK3CB,PIK3R3,PIK3R6,PLS1,RAC2,RAP1B,RAP2A,RAP2B,RASD1,RASD2,RHOC,RHOD,RHOJ,RHOQ,RHOU,RND3,SORBS1,TGFB1,TGFB3,TGFBR1,TJP1,TUBA1A,TUBA1B,TUBA1C,TUBA4A,TUBB2A,TUBB2B,TUBB6,VCL,ZYX
Antigen Presentation Pathway	2.49	0.462	NaN	HLA-A,HLA-B,HLA-C,HLA-DMB,HLA-DPA1,HLA-DPB1,HLA-DQB1,HLA-DRB1,HLA-DRB5,HLA-E,HLA-F,HLA-G,MR1,NLRC5,PSMB8,PSMB9,TAP1,TAP2
Synaptic Long Term Depression	2.49	0.338	2.142	ABHD3,CACNA1A,CACNA1D,CACNA1G,CACNA1I,CACNA2D2,CACNA2D4,CACNB2,CACNB3,CACNB4,CACNG4,CACNG8,CATSPER2,GNA14,GNAI1,GNAO1,GNAZ,GRIA1,GRIA4,GRID2,GRM1,GRM5,GRM6,GUCY1A1,GUCY1A2,GUCY2D,IGF1,ITPR2,ITPR3,LYN,MAP2K1,MAPK3,NOS1,NOS2,NOS3,NOTUM,NPR2,NPR3,PLA2G2A,PLA2G4A,PLA2G4C,PLA2G6,PLAAT3,PLB1,PLCB1,PLCB2,PLCB4,PLCD1,PLCL1,PLCL2,PPM1L,PPP2CB,PPP2R2C,PPP2R3A,PRKCD,PRKCQ,PRKCZ,PRKG1,PRKG2,RAP1B,RAP2A,RAP2B…
Corticotropin Releasing Hormone Signaling	2.47	0.351	1.769	ADCY2,ADCY7,BDNF,CACNA1A,CACNA1D,CACNA1G,CACNA1I,CACNA2D2,CACNA2D4,CACNB2,CACNB3,CACNB4,CACNG4,CACNG8,CAMK4,CATSPER2,CNR1,CREB3L4,CREBBP,FOS,GNAI1,GNAO1,GUCY1A1,GUCY1A2,GUCY2D,ITPR2,ITPR3,JUN,JUND,MAP2K1,MAPK11,MAPK13,MAPK3,MEF2C,MEF2D,NOS1,NOS2,NOS3,NPR2,NPR3,NR4A1,POMC,PRKAG2,PRKAR2B,PRKCD,PRKCQ,PRKCZ,PTCH1,PTCH2,PTGS2,RAP1B,UCN,VEGFA
PAK Signaling	2.44	0.364	-0.539	ARHGEF6,CASP3,EPHA3,EPHB3,ITGA1,ITGA2,ITGA3,ITGA7,ITGA8,ITGA9,ITGAL,ITGAV,ITGB2,ITGB4,ITGB6,ITGB7,LIMK1,LIMK2,MAP2K1,MAP2K4,MAPK10,MAPK3,MYL10,MYL12A,MYL3,MYL4,MYL9,PAK1IP1,PAK3,PDGFA,PDGFB,PDGFD,PDGFRA,PIK3C2B,PIK3CB,PIK3R3,PIK3R6,PTK2B,RAP1B,RAP2A,RAP2B,RASD1,RASD2
GPCR-Mediated Nutrient Sensing in Enteroendocrine Cells	2.44	0.364	2.03	ADCY2,ADCY7,CACNA1A,CACNA1D,CACNA1G,CACNA1I,CACNA2D2,CACNA2D4,CACNB2,CACNB3,CACNB4,CACNG4,CACNG8,CATSPER2,CCK,FFAR4,GIP,GNA14,GNAI1,GNG11,GNG12,GNG2,GNG4,GNG7,GUCY1A1,ITPR2,ITPR3,LPAR5,NOTUM,PLCB1,PLCB2,PLCB4,PLCD1,PLCL1,PLCL2,PRKAG2,PRKAR2B,PRKCD,PRKCQ,PRKCZ,PYY,RAPGEF4,TAS1R1
RAC Signaling	2.44	0.355	-2.263	ACTR2,ACTR3,ANK1,ARPC1B,BAIAP2,CDK5R1,CYFIP2,IQGAP1,IQGAP2,IQGAP3,ITGA1,ITGA2,ITGA3,ITGA7,ITGA8,ITGA9,ITGAL,ITGAV,ITGB2,ITGB4,ITGB6,ITGB7,JUN,LIMK1,LIMK2,MAP2K1,MAP2K4,MAPK3,NCF2,NFKB1,NOX4,PAK3,PIK3C2B,PIK3CB,PIK3R3,PIK3R6,PIP5K1C,PIP5KL1,PLD1,PRKCZ,PTK2B,RAC2,RAP1B,RAP2A,RAP2B,RASD1,RASD2,RELB,TIAM1
Phenylethylamine Degradation I	2.41	1	1	ALDH2,ALDH3A2,AOC2,AOC3
CXCR4 Signaling	2.4	0.343	0.295	ADCY2,ADCY7,AKT1,CD4,CXCL12,DIRAS3,DOCK1,EGR1,ELMO1,FNBP1,FOS,GNA14,GNAI1,GNAO1,GNAZ,GNB5,GNG11,GNG12,GNG2,GNG4,GNG7,GUCY1A1,ITPR2,ITPR3,JUN,LYN,MAP2K1,MAP2K4,MAPK10,MAPK3,MYL10,MYL12A,MYL3,MYL4,MYL9,PAK3,PIK3C2B,PIK3CB,PIK3R3,PIK3R6,PLCB1,PLCB2,PLCB4,PRKCD,PRKCQ,PRKCZ,RAC2,RAP1B,RAP2A,RAP2B,RASD1,RASD2,RHOC,RHOD,RHOJ,RHOQ,RHOU,RND3
Prolactin Signaling	2.39	0.384	1.4	CEBPB,CREBBP,FOS,FYN,IRF1,IRS1,JAK2,JUN,KCNMA1,KCNMB1,KCNMB2,KCNMB4,MAP2K1,MAPK3,MYC,PIK3C2B,PIK3CB,PIK3R3,PIK3R6,PRKCD,PRKCQ,PRKCZ,PRL,PRLR,RAP1B,RAP2A,RAP2B,RASD1,RASD2,SOCS1,SOCS2,SOCS3,TCF7
Estrogen Receptor Signaling	2.39	0.308	2.117	ADCY2,ADCY7,AKT1,BCL2,CACNA1A,CACNA1D,CACNA2D2,CACNA2D4,CACNB2,CACNB3,CACNB4,CACNG4,CACNG8,CCND1,CDK8,CREB3L4,CREBBP,DDX5,EGF,ESR1,ESR2,FBXO32,FOS,FOXO1,FOXO3,FOXO4,FOXO6,GNA14,GNAI1,GNAO1,GNAZ,GNB5,GNG11,GNG12,GNG2,GNG4,GNG7,GPER1,GUCY1A1,HES1,HSP90AA1,IGF1,IGF2,JAK2,JUN,LEP,LEPR,LIMK1,LIMK2,MAP2K1,MAPK3,MCU,MDK,MED1,MED12L,MED17,MMP1,MMP10,MMP11,MMP13,MMP14,MMP16,MMP2,MMP20,MMP21,MMP23B,MMP28,M…
ATM Signaling	2.39	0.374	-0.365	ATR,BID,BLM,BRCA1,CBX5,CCNB1,CCNB2,CDC25A,CDC25C,CDK1,CREB3L4,CREBBP,FANCD2,GADD45B,GADD45G,H2AX,JUN,MAP2K4,MAPK10,MAPK11,MAPK13,MDM4,MRE11,NBN,NFKBIA,PPM1D,PPM1L,PPP2CB,PPP2R2C,PPP2R3A,RAD51,RBBP8,SUV39H1,TOPBP1,TP53,ZEB1,ZNF420
Phagosome Formation	2.38	0.294	0.351	ABHD3,ACKR1,ACTR2,ACTR3,ADGRA2,ADGRA3,ADGRD1,ADGRE2,ADGRE5,ADGRG1,ADGRG6,ADGRL1,ADGRL3,ADORA1,ADORA2B,ADRA2A,ADRB2,ADRB3,AGTR1,AKT1,AP1S2,APBB1IP,ARPC1B,BDKRB2,C3AR1,C5AR1,C5AR2,CARD9,CCKAR,CCR7,CD36,CELSR1,CELSR2,CELSR3,CHRM3,CHRM4,CLEC7A,CMKLR1,CNR1,COLEC12,CYSLTR1,DOCK1,DRD2,DRD4,EDNRA,EDNRB,ELMO1,F2R,F2RL1,F2RL2,F2RL3,FCGR2A,FFAR4,FN1,FPR1,FYN,FZD1,FZD2,FZD3,FZD5,FZD6,FZD8,FZD9,GAB2,GABBR2,GI…
MSP-RON Signaling Pathway	2.36	0.414	NaN	ACTA2,ACTB,ACTC1,ACTG2,CSF1,IL3RA,ITGB2,JAK2,KLK1,KLK10,KLK2,KLK3,KLK4,MST1,MST1R,NOS2,PIK3C2B,PIK3CB,PIK3R3,PIK3R6,PRKCZ,RPS6KA2,TLR2,TLR4
Actin Nucleation by ARP-WASP Complex	2.35	0.376	-1.091	ACTR2,ACTR3,ARPC1B,BAIAP2,DIRAS3,FNBP1,ITGA1,ITGA2,ITGA3,ITGA7,ITGA8,ITGA9,ITGAL,ITGAV,ITGB2,ITGB4,ITGB6,ITGB7,PPP1R12A,PPP1R12B,RAC2,RAP1B,RAP2A,RAP2B,RASD1,RASD2,RHOC,RHOD,RHOJ,RHOQ,RHOU,RND3,VASP,WAS,WIPF1
SNARE Signaling Pathway	2.34	0.353	1.155	ADCY2,ADCY7,CACNA2D2,CACNB2,CACNB3,CACNB4,CAMK2A,CAMK2D,CAMK4,CPLX1,GPAA1,GUCY1A1,HSPA8,MYH10,MYH14,MYH7,MYH7B,MYH9,MYL3,MYL4,MYL9,MYO10,MYO18A,MYO5C,PRKAG2,PRKAR2B,RAB3A,RAB7A,RAB9B,RIMS1,SNAP25,SNCA,SNCB,STX16,STX1A,STX1B,STXBP1,STXBP6,SYT1,SYT12,SYT13,SYT16,SYT2,SYT5,SYT7,SYT9,VAMP2,YKT6
tRNA Splicing	2.34	0.435	2.183	ENPP1,ENPP6,GDPD3,MPPED2,PDE11A,PDE1A,PDE1C,PDE3A,PDE3B,PDE4A,PDE4B,PDE4C,PDE4D,PDE5A,PDE6B,PDE6G,PDE8A,PDE9A,TRPT1,TULP2
Ceramide Signaling	2.33	0.378	-0.557	AKT1,BCL2,CTSD,FOS,JUN,KSR1,MAP2K1,MAP2K4,MAPK3,NFKB1,NGFR,PIK3C2B,PIK3CB,PIK3R3,PIK3R6,PPM1L,PPP2CB,PPP2R2C,PPP2R3A,PRKCZ,RAP1B,RAP2A,RAP2B,RASD1,RASD2,RELB,S1PR1,S1PR3,S1PR5,SMPD1,SMPD3,SPHK1,TNFRSF11B,TNFRSF1B
Dopamine-DARPP32 Feedback in cAMP Signaling	2.32	0.337	1.067	ADCY2,ADCY7,ATP2A1,ATP2A3,CACNA1A,CACNA1D,CACNA2D2,CACNA2D4,CACNB2,CACNB3,CACNB4,CACNG4,CACNG8,CALY,CAMK4,CAMKK1,CREB3L4,CREBBP,DRD2,DRD4,GNAI1,GRIN2A,GRIN2C,GRIN2D,GRIN3B,GRINA,GUCY1A1,GUCY1A2,ITPR2,ITPR3,KCNJ11,KCNJ12,KCNJ15,KCNJ5,KCNJ6,KCNJ8,NOS1,NOTUM,PAWR,PLCB1,PLCB2,PLCB4,PLCD1,PLCL1,PLCL2,PPM1L,PPP1CB,PPP1R12A,PPP1R14A,PPP1R14C,PPP1R1B,PPP1R3C,PPP2CB,PPP2R2C,PPP2R3A,PRKAG2,PRKAR2B,PRKCD,PR…
Gap Junction Signaling	2.31	0.333	NaN	ACTA2,ACTB,ACTC1,ACTG2,ADCY2,ADCY7,AKT1,CCN3,CTNNB1,DBN1,DRD2,EGF,GJA5,GJB2,GJC1,GJC2,GNAI1,GRIA1,GRIA4,GRIK2,GRIK3,GUCY1A1,GUCY1A2,GUCY2D,HTR2A,HTR2B,ITPR2,ITPR3,LPAR1,MAP2K1,MAP2K5,MAPK3,NOTUM,NPR2,NPR3,PIK3C2B,PIK3CB,PIK3R3,PIK3R6,PLCB1,PLCB2,PLCB4,PLCD1,PLCL1,PLCL2,PRKAG2,PRKAR2B,PRKCD,PRKCQ,PRKCZ,PRKG1,PRKG2,RAP1B,RAP2A,RAP2B,RASD1,RASD2,TJP1,TJP2,TUBA1A,TUBA1B,TUBA1C,TUBA4A,TUBB2A,TUBB2B,TU…
Cardiac Hypertrophy Signaling	2.31	0.322	1.75	ADCY2,ADCY7,ADRA2A,ADRB2,ADRB3,AKT1,CACNA1A,CACNA1D,CACNA2D2,CACNA2D4,CACNB2,CACNB3,CACNB4,CACNG4,CACNG8,CAMK4,CREBBP,DIRAS3,FNBP1,GNA14,GNAI1,GNAO1,GNAZ,GNB5,GNG11,GNG12,GNG2,GNG4,GNG7,GUCY1A1,HAND2,IGF1,IL6R,IRS1,JUN,MAP2K1,MAP2K4,MAP3K10,MAP3K13,MAP3K4,MAP3K8,MAPK10,MAPK11,MAPK13,MAPK3,MEF2C,MEF2D,MYL10,MYL12A,MYL3,MYL4,MYL9,NFATC4,NKX2-5,NOTUM,PIK3C2B,PIK3CB,PIK3R3,PIK3R6,PLCB1,PLCB2,PLCB4,PL…
LPS/IL-1 Mediated Inhibition of RXR Function	2.3	0.323	-1.134	ABCB9,ABCC2,ACOX3,ACSL1,ALDH16A1,ALDH1A2,ALDH1A3,ALDH1B1,ALDH2,ALDH3A2,ALDH3B1,ALDH5A1,ALDH6A1,APOE,CHST1,CHST10,CHST11,CHST13,CHST2,CHST3,CHST7,CPT1A,CPT2,CYP2E1,CYP2U1,CYP3A5,FABP3,FABP4,FMO1,FMO2,FMO3,FMO5,GSTM1,GSTM5,GSTO2,GSTZ1,HS3ST1,HS3ST2,HS3ST3A1,HS3ST3B1,HS3ST5,HS6ST2,IL1R1,IL1R2,IL1RAP,IL1RAPL1,IL1RAPL2,IL1RL1,IL1RL2,IL33,IL4I1,JUN,LIPC,LY96,MAOA,MAOB,MAP2K4,MGMT,MGST1,NCOA1,NDST1,NDST…
Cyclins and Cell Cycle Regulation	2.28	0.381	-1.4	ATR,CCNA2,CCNB1,CCNB2,CCND1,CCND2,CCNE2,CDC25A,CDK1,CDK6,CUL1,E2F1,E2F2,E2F6,E2F7,E2F8,HDAC2,HDAC4,HDAC5,HDAC7,MYT1,PPM1L,PPP2CB,PPP2R2C,PPP2R3A,RB1,RBL1,SUV39H1,TGFB1,TGFB3,TP53,WEE1
AMPK Signaling	2.28	0.324	2.722	ACTB,ADRA2A,ADRB2,ADRB3,AK4,AK5,AK7,AK8,AKT1,ARID1A,CCNA2,CCND1,CHRM3,CHRM4,CHRNA1,CHRNA5,CHRNE,CPT1A,CPT2,CREB3L4,CREBBP,DPF1,EEF2K,FASN,FOXO1,FOXO3,FOXO4,FOXO6,GNA14,GNAI1,GNAO1,GNAZ,GNB5,GNG11,GNG12,GNG2,GNG4,GNG7,GYS1,INSR,IRS1,IRS2,LEP,MAPK11,MAPK13,NOS3,PBRM1,PFKFB3,PFKFB4,PFKL,PFKP,PHF10,PHLPP1,PHLPP2,PIK3C2B,PIK3CB,PIK3R3,PIK3R6,PPM1D,PPM1H,PPM1K,PPM1L,PPM1M,PPP2CB,PPP2R2C,PPP2R3A,PRKAA2,…
ERK/MAPK Signaling	2.28	0.329	1.336	CREB3L4,CREBBP,DOCK1,DUSP1,DUSP2,DUSP4,DUSP6,ELF4,ELK3,ESR1,ETS2,FOS,FYN,HSPB2,HSPB7,ITGA1,ITGA2,ITGA3,ITGA7,ITGA8,ITGA9,ITGAL,ITGAV,ITGB2,ITGB4,ITGB6,ITGB7,KSR1,MAP2K1,MAPK3,MKNK1,MYC,MYCN,PAK3,PIK3C2B,PIK3CB,PIK3R3,PIK3R6,PLA2G2A,PLA2G4A,PLA2G4C,PLA2G6,PPARG,PPM1L,PPP1CB,PPP1R12A,PPP1R14A,PPP1R14C,PPP1R3C,PPP2CB,PPP2R2C,PPP2R3A,PRKAG2,PRKAR2B,PRKCD,PTK2B,RAC2,RAP1B,RAP2A,RAP2B,RAPGEF3,RAPGEF4,R…
Non-Small Cell Lung Cancer Signaling	2.26	0.372	0.688	AKT1,CCND1,CCND2,CDK6,E2F1,E2F2,E2F6,EGF,FHIT,FOXO3,HDAC2,HDAC4,HDAC5,HDAC7,ITPR2,ITPR3,MAP2K1,MAPK3,PIK3C2B,PIK3CB,PIK3R3,PIK3R6,RAP1B,RAP2A,RAP2B,RARB,RASD1,RASD2,RASSF5,RB1,RBL1,RXRA,SUV39H1,TGFA,TP53
Endothelin-1 Signaling	2.26	0.333	2.474	ABHD3,ADCY2,ADCY7,CASP10,CASP2,CASP3,CASP4,CASP6,ECE1,EDN1,EDNRA,EDNRB,FOS,GNA14,GNAI1,GNAO1,GNAZ,GPLD1,GUCY1A1,GUCY1A2,GUCY2D,ITPR2,ITPR3,JUN,MAPK10,MAPK11,MAPK13,MAPK3,MYC,NOS1,NOS2,NOS3,NOTUM,NPR2,PIK3C2B,PIK3CB,PIK3R3,PIK3R6,PLA2G2A,PLA2G4A,PLA2G4C,PLA2G6,PLAAT3,PLB1,PLCB1,PLCB2,PLCB4,PLCD1,PLCL1,PLCL2,PLD1,PRKCD,PRKCQ,PRKCZ,PTGER2,PTGS1,PTGS2,RAP1B,RAP2A,RAP2B,RASD1,RASD2,SHC2,SHC3
Integrin Signaling	2.25	0.329	-0.911	ACTA2,ACTB,ACTC1,ACTG2,ACTN1,ACTR2,ACTR3,AKT1,ARHGAP5,ARPC1B,BCAR3,CAPN2,CAPN3,CAPN8,DIRAS3,DOCK1,FNBP1,FYN,GSN,ITGA1,ITGA2,ITGA3,ITGA7,ITGA8,ITGA9,ITGAL,ITGAV,ITGB2,ITGB4,ITGB6,ITGB7,LIMS1,MAP2K1,MAP2K4,MAPK3,MYL12A,MYL9,MYLK2,PAK3,PARVA,PDGFB,PIK3C2B,PIK3CB,PIK3R3,PIK3R6,PPP1CB,PPP1R12A,PPP1R12B,RAC2,RAP1B,RAP2A,RAP2B,RASD1,RASD2,RHOC,RHOD,RHOJ,RHOQ,RHOU,RND3,TNK2,TSPAN1,TSPAN2,TSPAN5,TSPAN7,VA…
Virus Entry via Endocytic Pathways	2.25	0.365	NaN	ACTA2,ACTB,ACTC1,ACTG2,AP1S2,CD55,CLTCL1,CXADR,FLNA,FLNC,FOLR1,FYN,HLA-A,HLA-B,HLA-C,HLA-E,HLA-F,HLA-G,ITGA2,ITGB2,ITGB4,ITGB6,ITGB7,ITSN1,MR1,PIK3C2B,PIK3CB,PIK3R3,PIK3R6,PRKCD,PRKCQ,PRKCZ,RAC2,RAP1B,RAP2A,RAP2B,RASD1,RASD2
Glioma Signaling	2.24	0.355	1.569	AKT1,CAMK1,CAMK1G,CAMK2A,CAMK2D,CAMK4,CCND1,CCND2,CDK6,E2F1,E2F2,E2F6,E2F7,E2F8,EGF,HDAC2,HDAC4,HDAC5,HDAC7,IGF1,IGF2,MAP2K1,MAPK3,PDGFA,PDGFB,PDGFD,PDGFRA,PIK3C2B,PIK3CB,PIK3R3,PIK3R6,PRKCD,PRKCQ,PRKCZ,RAP1B,RAP2A,RAP2B,RASD1,RASD2,RB1,RBL1,SUV39H1,TGFA,TP53
Ephrin B Signaling	2.21	0.389	-0.426	CAP1,CTNNB1,CXCL12,EFNB1,EFNB2,EFNB3,EPHB1,EPHB2,EPHB3,EPHB4,EPHB6,GNA14,GNAI1,GNAO1,GNAZ,GNB5,GNG11,GNG12,GNG2,GNG4,GNG7,ITSN1,ITSN2,KALRN,LIMK1,MAPK3,RAC2,VAV3
Netrin Signaling	2.21	0.389	1	ABLIM1,ABLIM3,CACNA1A,CACNA1D,CACNA1G,CACNA1I,CACNA2D2,CACNA2D4,CACNB2,CACNB3,CACNB4,CACNG4,CACNG8,CATSPER2,DCC,ITPR2,ITPR3,NFATC2,NFATC4,NTN1,PRKAG2,PRKAR2B,PRKG1,RAC2,RYR1,RYR3,UNC5A,UNC5C
IL-6 Signaling	2.2	0.352	1.406	AKT1,CEBPB,CHUK,CYP19A1,FOS,HSPB2,HSPB7,IKBKE,IL1R1,IL1R2,IL1RAP,IL1RAPL1,IL1RAPL2,IL1RL1,IL1RL2,IL33,IL6R,JAK2,JUN,MAP2K1,MAP2K4,MAP4K4,MAPK10,MAPK11,MAPK13,MAPK3,NFKB1,NFKBIA,NGFR,PIK3C2B,PIK3CB,PIK3R3,PIK3R6,RAP1B,RAP2A,RAP2B,RASD1,RASD2,RELB,SOCS1,SOCS3,SRF,TNFRSF11B,TNFRSF1B,VEGFA
Autophagy	2.15	0.326	-0.239	AKT1,ATG9B,ATR,BCL2,BMP6,BNIP3,CAMK4,CREB3L4,CREBBP,DAPK1,DAPK2,DAPK3,DRAM1,E2F1,EGF,EIF2A,ERN1,FGF2,FOS,FOXO1,FOXO3,HGF,IGF1,INSR,IRS1,IRS2,JUN,MAP1LC3C,MAP2K1,MAP2K4,MAPK10,MAPK3,MYC,NFKB1,NGFR,NOD2,OPTN,PDGFB,PIK3C2B,PIK3CB,PIK3R3,PIK3R6,PPM1D,PPM1L,PPP2CB,PPP2R2C,PPP2R3A,PRKAA2,PRKAB2,PRKAG2,PRKAG3,PRKAR2B,PRKCQ,RAB7A,RAB7B,RGS19,RIPK1,SESN1,SLC7A5,SQSTM1,TGFA,TGFB1,TLR4,TNFRSF11B,TNFRSF1B,TP…
Regulation of Cellular Mechanics by Calpain Protease	2.13	0.371	0	ACTN1,CAPN2,CAPN3,CAPN8,CCNA2,CCND1,CCND2,CCNE2,CDK1,CDK6,CNGA4,EGF,EZR,ITGA1,ITGA2,ITGA3,ITGA7,ITGA8,ITGA9,ITGAL,ITGAV,ITGB2,ITGB4,ITGB6,ITGB7,MAPK3,RAP1B,RAP2A,RAP2B,RASD1,RASD2,RB1,VCL
Role of CHK Proteins in Cell Cycle Checkpoint Control	2.12	0.404	0.728	ATMIN,ATR,BRCA1,CDC25A,CDC25C,CDK1,CLSPN,E2F1,E2F2,E2F6,E2F7,E2F8,MRE11,NBN,PCNA,PLK1,PPM1L,PPP2CB,PPP2R2C,PPP2R3A,RFC2,RFC3,TP53
MSP-RON Signaling In Macrophages Pathway	2.12	0.353	1.093	CHUK,CREB3L4,CREBBP,FOS,GAB2,HLA-DMB,HLA-DPA1,HLA-DPB1,HLA-DQB1,HLA-DRB1,HLA-DRB5,IFNGR1,IKBKE,ITGB2,JAK2,JUN,KLK1,KLK10,KLK2,KLK3,KLK4,MAPK3,MST1,MST1R,NFKB1,NFKBIZ,NOS2,PIK3C2B,PIK3CB,PIK3R3,PIK3R6,PRKCZ,PTGS2,RAP1B,RAP2A,RAP2B,RASD1,RASD2,RELB,SOCS1,SOCS3,TLR4
Small Cell Lung Cancer Signaling	2.1	0.365	0.243	AKT1,BCL2,BID,CCND1,CCND2,CCNE2,CDK6,CHUK,E2F1,E2F2,E2F6,FHIT,HDAC2,HDAC4,HDAC5,HDAC7,IKBKE,MYC,NFKB1,NFKBIA,NOS1,PIK3C2B,PIK3CB,PIK3R3,PIK3R6,PTGS2,RARB,RB1,RBL1,RELB,RXRA,SUV39H1,TP53,TRAF1,TRAF5
LXR/RXR Activation	2.08	0.35	1.667	APOB,APOD,APOE,APOL1,CD36,CLU,FASN,HADH,IL1R1,IL1R2,IL1RAP,IL1RAPL1,IL1RAPL2,IL1RL1,IL1RL2,IL33,LDLR,LPL,LY96,MMP9,MSR1,MYLIP,NFKB1,NGFR,NOS2,NR1H2,NR1H3,ORM1,ORM2,PON3,PTGS2,RBP4,RELB,RXRA,SAA1,SCD,SERPINA1,SERPINF2,TF,TLR3,TLR4,TNFRSF11B,TNFRSF1B
MSP-RON Signaling In Cancer Cells Pathway	2.08	0.343	1.896	ACTA2,AKT1,CCND1,CREB3L4,CREBBP,CTNNB1,ELF4,ELK3,ETS2,FLNA,FOS,HNF1A,IL3RA,ITGB4,JUN,KLK1,KLK10,KLK2,KLK3,KLK4,LEF1,MAP2K1,MAPK3,MST1,MST1R,MYC,NFKB1,NFKBIA,PGF,PIK3C2B,PIK3CB,PIK3R3,PIK3R6,PROK1,PTK2B,RAP1B,RAP2A,RAP2B,RASD1,RASD2,RELB,RPS6KA2,TCF3,TCF7,TCF7L1,VEGFA,YWHAG,YWHAH
Pyroptosis Signaling Pathway	2.07	0.366	-0.343	CASP3,CASP4,DHX9,FOXO3,GAS5,GBP1,GBP2,GSDMB,GSDME,HMGB1,IL1R1,MAPK11,MAPK13,NEK7,NFKB1,NGFR,NLRC4,NLRP1,NLRP3,NOL3,P2RX7,PANX1,PRKAG2,PRKAR2B,PYCARD,TLR1,TLR2,TLR3,TLR4,TLR5,TLR6,TNFRSF11B,TNFRSF1B,TXNIP
GNRH Signaling	2.07	0.328	2.469	ADCY2,ADCY7,CACNA1A,CACNA1D,CACNA1G,CACNA1I,CACNA2D2,CACNA2D4,CACNB2,CACNB3,CACNB4,CACNG4,CACNG8,CAMK2A,CAMK2D,CAMK4,CATSPER2,CREB3L4,CREBBP,EGR1,FOS,GNA14,GNAI1,GNB5,GNG11,GNG12,GNG2,GNG4,GNG7,GNRH1,GUCY1A1,HBEGF,ITPR2,ITPR3,JUN,MAP2K1,MAP2K4,MAP3K10,MAP3K13,MAP3K4,MAP3K8,MAPK10,MAPK11,MAPK13,MAPK3,MMP2,NFKB1,PAK3,PLCB1,PLCB2,PLCB4,PRKAG2,PRKAR2B,PRKCD,PRKCQ,PRKCZ,PTK2B,RAP1B,RAP2A,RAP2B,RASD1,R…
Natural Killer Cell Signaling	2.07	0.327	1.778	AKT1,COL10A1,COL11A2,COL18A1,COL2A1,COL3A1,COL5A3,FCGR2A,FYN,HCST,HLA-A,HLA-B,HLA-C,HLA-E,HLA-F,HLA-G,HSPA1A/HSPA1B,HSPA2,HSPA8,IL15,ITGAL,JAK2,KLRC2,KLRC3,KLRC4-KLRK1/KLRK1,KLRD1,LAIR1,LAT,LIMK1,LIMK2,MAP2K1,MAP3K10,MAP3K13,MAP3K4,MAP3K8,MAPK11,MAPK13,MAPK3,MICB,NFATC2,NFATC4,NFKB1,PAK3,PIK3C2B,PIK3CB,PIK3R3,PIK3R6,PRKCQ,PTK2B,PTPN6,RAC2,RAP1B,RAP2A,RAP2B,RASD1,RASD2,RASSF5,RELB,STAT4,TNFSF10,UL…
CLEAR Signaling Pathway	2.02	0.312	0.53	AKT1,ASAH1,ATP6AP1L,ATP6V0D2,ATP6V0E2,ATP6V1B1,BMP6,BMPR1A,BMPR1B,BNIP3,CLCN7,CREB3L4,CREBBP,CTSD,CTSF,DDIT4,EGF,FGF2,FGFR2,FGFR3,FGFR4,FLCN,FLT1,FLT4,GAA,GLB1,GUSB,HGF,IFI30,IGF1,INSR,ITPR2,ITPR3,KCNIP3,KDR,LAMTOR5,MAPK11,MAPK13,MAPK3,MID1,MITF,NGFR,NPRL2,NPRL3,NTRK2,PDGFB,PDGFRA,PLBD2,PPM1L,PPP2CB,PPP2R2C,PPP2R3A,PRKAA2,PRKAB2,PRKAG2,PRKAG3,PRKCD,PRKCQ,PRKCZ,PRKN,RAB7A,RAP1B,RAP2A,RAP2B,RASD1,R…
Th1 and Th2 Activation Pathway	2.02	0.331	NaN	ACVR1,ACVR1C,ACVR2A,APH1B,BHLHE41,CD274,CD28,CD4,CD40,GATA3,HLA-A,HLA-B,HLA-DMB,HLA-DPA1,HLA-DPB1,HLA-DQB1,HLA-DRB1,HLA-DRB5,ICAM1,IFNGR1,IL1RL1,IL27RA,IL33,IL6R,IRF1,ITGB2,JAG1,JAG2,JAK2,JUN,KLRD1,LGALS9,mir-29,NFATC2,NFATC4,NFIL3,NFKB1,NOTCH1,NOTCH3,NOTCH4,PIK3C2B,PIK3CB,PIK3R3,PIK3R6,PRKCQ,RUNX3,S1PR1,SOCS1,SOCS3,STAT4,TGFB1,TGFBR1,TGFBR3,TNFRSF4,TNFSF11,TNFSF4,TSLP
Putrescine Degradation III	2.01	0.5	0.905	ALDH1A2,ALDH1A3,ALDH1B1,ALDH2,ALDH3A2,ALDH3B1,IL4I1,MAOA,MAOB,SAT1,SAT2
Salvage Pathways of Pyrimidine Deoxyribonucleotides	2	0.667	0.447	APOBEC3G,CDA,TK1,TK2,TYMP,UPP1
Cell Cycle: G1/S Checkpoint Regulation	1.98	0.382	0.626	ATR,CCND1,CCND2,CCNE2,CDC25A,CDK6,CUL1,E2F1,E2F2,E2F6,E2F7,E2F8,FOXO1,HDAC2,HDAC4,HDAC5,HDAC7,MYC,NRG1,PAK1IP1,RB1,RBL1,SUV39H1,TGFB1,TGFB3,TP53
Crosstalk between Dendritic Cells and Natural Killer Cells	1.97	0.363	3.273	ACTA2,ACTB,ACTC1,ACTG2,CAMK2A,CAMK2D,CCR7,CD28,CD40,CD83,FSCN2,HLA-A,HLA-B,HLA-C,HLA-DRB1,HLA-DRB5,HLA-E,HLA-F,HLA-G,IL15,IL3RA,ITGAL,KLRC4-KLRK1/KLRK1,KLRD1,LTB,LTBR,MICB,NFKB1,RELB,TLR3,TLR4,TNFRSF1B,TNFSF10
Aryl Hydrocarbon Receptor Signaling	1.97	0.333	-0.174	AHR,AHRR,ALDH16A1,ALDH1A2,ALDH1A3,ALDH1B1,ALDH2,ALDH3A2,ALDH3B1,ALDH5A1,ALDH6A1,ATR,CCNA2,CCND1,CCND2,CCNE2,CDK6,CTSD,CYP1B1,CYP3A5,DHFR,E2F1,ESR1,ESR2,FOS,GSTM1,GSTM5,GSTO2,GSTZ1,HSP90AA1,HSPB2,HSPB7,JUN,MAPK3,MCM7,MED1,MGST1,MYC,NFIB,NFIC,NFKB1,NQO1,NR2F1,POLA1,RARB,RB1,RBL1,RELB,RXRA,TGFB1,TGFB3,TGM2,TP53
Insulin Secretion Signaling Pathway	1.92	0.311	2.926	ABCC8,ABCC9,ADCY2,ADCY7,CACNA1A,CACNA1D,CACNA1G,CACNA1I,CACNA2D2,CACNA2D4,CACNB2,CACNB3,CACNB4,CACNG4,CACNG8,CAMK2A,CAMK2D,CCK,CCKAR,CHRM3,CPE,CREB3L4,CREBBP,EIF2A,EIF4G2,FURIN,FYN,GIP,GIPR,GNA14,GPAA1,GUCY1A1,HNF1A,INSR,ITPR2,ITPR3,JAK2,KCNB1,KCNJ11,KCNJ8,KLF11,LYN,MAPK11,MAPK13,MAPK3,NALCN,NOTUM,PC,PCSK1,PIK3C2B,PIK3CB,PIK3R3,PIK3R6,PLCB1,PLCB2,PLCB4,PLCD1,PLCL1,PLCL2,PRKAG2,PRKAR2B,PRKCD,PRKCQ…
RAN Signaling	1.91	0.529	-1.667	CSE1L,KPNA1,KPNA2,KPNA4,KPNA5,KPNA7,KPNB1,RANGAP1,RCC1
PPARŒ±/RXRŒ± Activation	1.91	0.323	2.064	ACADL,ACVR1,ACVR1C,ACVR2A,ADCY2,ADCY7,ADIPOR1,CD36,CHUK,CREBBP,FASN,GNA14,GPD1,GUCY1A1,HELZ2,HSP90AA1,IKBKE,IL1R1,IL1R2,IL1RAP,IL1RAPL1,IL1RAPL2,IL1RL1,IL1RL2,INSR,IRS1,JAK2,JUN,LPL,MAP2K1,MAP2K4,MAP4K4,MAPK3,MED1,MEF2C,NFKB1,NFKBIA,NOTUM,NR2F1,PLCB1,PLCB2,PLCB4,PLCD1,PLCL1,PLCL2,PRKAA2,PRKAB2,PRKAG2,PRKAG3,PRKAR2B,RAP1B,RAP2A,RAP2B,RASD1,RASD2,RELB,RXRA,SLC27A1,TGFB1,TGFB3,TGFBR1,TGFBR3,TGS1
FXR/RXR Activation	1.88	0.341	NaN	ABCB4,ABCC2,AKT1,APOB,APOD,APOE,APOL1,BAAT,CLU,CREBBP,CYP19A1,CYP27A1,CYP8B1,FASN,FBP1,FGFR4,FOXA2,FOXA3,FOXO1,HNF1A,IL33,LIPC,LPL,MAP2K4,MAPK10,NR1H3,NR1I2,ORM1,ORM2,PON3,PPARG,RBP4,RXRA,SAA1,SCARB1,SDC1,SERPINA1,SERPINF2,SLC27A5,SLC4A2,SLC51A,TF,UGT2B4
Cell Cycle: G2/M DNA Damage Checkpoint Regulation	1.87	0.4	1.213	ATR,AURKA,BRCA1,CCNB1,CCNB2,CDC25B,CDC25C,CDK1,CKS2,CUL1,MDM4,PKMYT1,PLK1,PPM1D,RPS6KA1,TOP2A,TP53,WEE1,YWHAG,YWHAH
FAT10 Cancer Signaling Pathway	1.87	0.4	0.688	ACVR1,ACVR1C,ACVR2A,AKT1,CHUK,CTNNB1,HOXB9,IKBKE,NFKB1,NFKBIA,NGFR,PCNA,RELB,TGFB1,TGFB3,TGFBR1,TGFBR3,TNFRSF11B,TNFRSF1B,TP53
Gustation Pathway	1.86	0.32	2.142	ABCC8,ABCC9,ADCY2,ADCY7,CACNA1A,CACNA1D,CACNA1G,CACNA1I,CACNA2D2,CACNA2D4,CACNB2,CACNB3,CACNB4,CACNG4,CACNG8,CATSPER2,CD36,CHRM3,DAGLB,FFAR4,GABRA5,GABRB2,GABRB3,GABRR1,GPR37,GUCY1A1,ITPR2,ITPR3,KCNJ11,KCNJ12,KCNJ8,KCNN1,KCNN3,KCNN4,KCNQ3,LIPC,LIPG,LIPH,LPL,LRRC8B,LRRC8E,NOTUM,P2RX4,P2RX6,P2RX7,P2RY11,P2RY2,PANX1,PDE3A,PDE3B,PLCB2,PRKAG2,PRKAR2B,SCN1A,SCN1B,SCN2A,SCN2B,SCN3B,SCN7A,SCN8A,SCNN1B,SL…
Inflammasome pathway	1.86	0.5	0	NEK7,NFKB1,NLRC4,NLRP1,NLRP3,NOD2,P2RX7,PANX1,PYCARD,TLR4
iNOS Signaling	1.85	0.404	0.258	CAMK4,CHUK,CREBBP,FOS,IFNGR1,IKBKE,IRAK2,IRAK3,IRF1,JAK2,JUN,LY96,MAPK11,MAPK13,NFKB1,NFKBIA,NOS2,RELB,TLR4
Cardiomyocyte Differentiation via BMP Receptors	1.84	0.478	0.447	BMP2,BMP4,BMP5,BMP7,BMPR1A,BMPR1B,MEF2C,MYH7,NKX2-5,SMAD6,SMAD9
Xenobiotic Metabolism PXR Signaling Pathway	1.84	0.321	1.27	ABCC2,ALDH16A1,ALDH1A2,ALDH1A3,ALDH1B1,ALDH2,ALDH3A2,ALDH3B1,ALDH5A1,ALDH6A1,CAMK2A,CAMK2D,CES1,CES3,CHST1,CHST10,CHST11,CHST13,CHST2,CHST3,CHST7,CREBBP,CYP3A5,GRIP1,GSTM1,GSTM5,GSTO2,GSTZ1,HS3ST1,HS3ST2,HS3ST3A1,HS3ST3B1,HS3ST5,HS6ST2,HSP90AA1,IL4I1,MAOA,MAOB,MED1,MGST1,NCOA1,NDST1,NDST3,NOS2,NR1I2,PPP1CB,PPP1R12A,PPP1R14A,PPP1R14C,PPP1R3C,PRKAG2,PRKAR2B,PRKCD,PRKCQ,PRKCZ,RXRA,SULT1A1,SULT1C2,SU…
IL-17A Signaling in Fibroblasts	1.82	0.421	NaN	CEBPB,CEBPD,CHUK,CXCL5,FOS,IKBKE,JUN,MAPK11,MAPK13,MAPK3,MMP1,NFKB1,NFKBIA,NFKBIZ,RELB,TRAF3IP2
Notch Signaling	1.82	0.421	1.265	APH1B,CNTN1,DTX2,DTX4,FURIN,HES1,HEY1,HEY2,JAG1,JAG2,LFNG,MAML3,NOTCH1,NOTCH3,NOTCH4,RFNG
Myo-inositol Biosynthesis	1.81	0.8	0	BPNT2,IMPA1,INPP5F,ISYNA1
Citrulline-Nitric Oxide Cycle	1.81	0.8	0	ASS1,NOS1,NOS2,NOS3
Agrin Interactions at Neuromuscular Junction	1.8	0.371	-0.655	ACTA2,ACTB,ACTC1,ACTG2,AGRN,ARHGEF6,CHRNA1,DVL1,ERBB3,GABPB1,JUN,LAMC1,MAP2K4,MAPK10,MAPK3,NRG1,NRG2,NRG3,PAK3,RAC2,RAP1B,RAP2A,RAP2B,RASD1,RASD2,UTRN
Synaptic Long Term Potentiation	1.79	0.336	1.406	CAMK2A,CAMK2D,CAMK4,CREB3L4,CREBBP,GNA14,GRIA1,GRIA4,GRIN2A,GRIN2C,GRIN2D,GRIN3B,GRINA,GRM1,GRM5,GRM6,ITPR2,ITPR3,MAP2K1,MAPK3,NOTUM,PLCB1,PLCB2,PLCB4,PLCD1,PLCL1,PLCL2,PPP1CB,PPP1R12A,PPP1R14A,PPP1R14C,PPP1R3C,PRKAG2,PRKAR2B,PRKCD,PRKCQ,PRKCZ,RAP1B,RAP2A,RAP2B,RAPGEF3,RASD1,RASD2,RPS6KA1
Chronic Myeloid Leukemia Signaling	1.79	0.346	NaN	AKT1,CCND1,CCND2,CDK6,CHUK,E2F1,E2F2,E2F6,E2F7,E2F8,GAB2,HDAC2,HDAC4,HDAC5,HDAC7,IKBKE,MAP2K1,MAPK3,MYC,NFKB1,PIK3C2B,PIK3CB,PIK3R3,PIK3R6,RAP1B,RAP2A,RAP2B,RASD1,RASD2,RB1,RBL1,RELB,SUV39H1,TGFB1,TGFB3,TGFBR1,TP53
UVC-Induced MAPK Signaling	1.76	0.392	1	ATR,FOS,JUN,MAP2K1,MAP2K4,MAPK10,MAPK11,MAPK13,MAPK3,PRKCD,PRKCQ,PRKCZ,RAP1B,RAP2A,RAP2B,RASD1,RASD2,SMPD1,SMPD3,TP53
IGF-1 Signaling	1.76	0.346	1.877	AKT1,CCN1,CCN2,CCN3,FOS,FOXO1,FOXO3,IGF1,IGFBP2,IGFBP4,IGFBP5,IGFBP7,IRS1,IRS2,JAK2,JUN,MAP2K1,MAPK3,PIK3C2B,PIK3CB,PIK3R3,PIK3R6,PRKAG2,PRKAR2B,PRKCZ,RAP1B,RAP2A,RAP2B,RASD1,RASD2,SOCS1,SOCS2,SOCS3,SRF,YWHAG,YWHAH
GŒ±q Signaling	1.75	0.324	1.18	AGTR1,AKT1,CAMK4,CHRM3,CHUK,DIRAS3,FNBP1,GNA14,GNAI1,GNAO1,GNAZ,GNB5,GNG11,GNG12,GNG2,GNG4,GNG7,GPLD1,GRM1,GRM5,GYS1,HTR2A,HTR2B,IKBKE,ITPR2,ITPR3,MAP2K1,MAPK3,NFATC2,NFATC4,NFKB1,NFKBIA,PIK3C2B,PIK3CB,PIK3R3,PIK3R6,PLCB1,PLCB2,PLCB4,PLD1,PRKCD,PRKCQ,PRKCZ,PTK2B,RAC2,RELB,RGS16,RGS4,RGS7,RHOC,RHOD,RHOJ,RHOQ,RHOU,RND3
TR/RXR Activation	1.74	0.357	NaN	AKR1C1/AKR1C2,AKR1C3,AKT1,ATP2A1,CAMK4,DIO1,DIO2,FASN,KLF9,LDLR,ME1,MED1,NCOA1,NRGN,PDE3B,PFKP,PIK3C2B,PIK3CB,PIK3R3,PIK3R6,RAB3B,RCAN2,RXRA,SCARB1,SLC16A3,STRBP,SYT12,SYT2,THRA,UCP2
Th1 Pathway	1.7	0.336	3.307	APH1B,CD274,CD28,CD4,CD40,GATA3,HLA-A,HLA-B,HLA-DMB,HLA-DPA1,HLA-DPB1,HLA-DQB1,HLA-DRB1,HLA-DRB5,ICAM1,IFNGR1,IL27RA,IL6R,IRF1,ITGB2,JAK2,KLRD1,LGALS9,mir-29,NFATC2,NFATC4,NFIL3,NFKB1,NOTCH1,NOTCH3,NOTCH4,PIK3C2B,PIK3CB,PIK3R3,PIK3R6,PRKCQ,RUNX3,SOCS1,SOCS3,STAT4,TNFSF11
G Beta Gamma Signaling	1.7	0.333	1.48	ADCY2,AKT1,ARHGEF6,CACNA1A,CACNA1D,CACNA1G,CACNA1I,CACNA2D2,CACNA2D4,CACNB2,CACNB3,CACNB4,CACNG4,CACNG8,CATSPER2,CAV2,CAV3,GNA14,GNAI1,GNAO1,GNAZ,GNB5,GNG11,GNG12,GNG2,GNG4,GNG7,HBEGF,ITPR2,ITPR3,KCNJ5,KCNJ6,MAPK3,PRKAG2,PRKAR2B,PRKCD,PRKCQ,PRKCZ,RAP1B,RAP2A,RAP2B,RASD1,RASD2
PI3K Signaling in B Lymphocytes	1.69	0.329	2.082	AKT1,ATF3,BLNK,CAMK2A,CAMK2D,CAMK4,CARD10,CD19,CD40,CD79B,CD81,CHUK,FOS,FOXO3,FYN,IKBKE,INPP5D,IRS1,IRS2,ITPR2,ITPR3,JUN,LYN,MAP2K1,MAPK3,NFATC2,NFATC4,NFKB1,NFKBIA,NOTUM,PIK3AP1,PIK3CB,PLCB1,PLCB2,PLCB4,PLCD1,PLCL1,PLCL2,PRKCZ,RAP1B,RAP2A,RAP2B,RASD1,RASD2,RELB,TLR4,VAV3
Remodeling of Epithelial Adherens Junctions	1.69	0.368	-1.89	ACTA2,ACTB,ACTC1,ACTG2,ACTN1,ACTR2,ACTR3,ARPC1B,CTNNB1,DNM3,HGF,IQGAP1,MAPRE1,MAPRE2,MAPRE3,RAB7A,TUBA1A,TUBA1B,TUBA1C,TUBA4A,TUBB2A,TUBB2B,TUBB6,VCL,ZYX
Agranulocyte Adhesion and Diapedesis	1.68	0.313	NaN	ACTA2,ACTB,ACTC1,ACTG2,AOC3,C5AR1,CCL20,CCL28,CCL5,CCR7,CD34,CLDN1,CLDN11,CLDN14,CLDN18,CLDN23,CLDN4,CLDN7,CX3CL1,CXCL12,CXCL13,CXCL14,CXCL16,CXCL5,EZR,FN1,GNAI1,ICAM1,ICAM2,IL1R1,IL33,ITGA1,ITGA2,ITGA3,ITGB2,ITGB7,MMP1,MMP10,MMP11,MMP13,MMP14,MMP16,MMP2,MMP20,MMP21,MMP23B,MMP28,MMP3,MMP7,MMP8,MMP9,MSN,MYH10,MYH14,MYH7,MYH7B,MYH9,MYL3,MYL4,MYL9,MYO10,MYO18A,MYO5C,PECAM1,PF4,SDC4,VCAM1
Glycolysis I	1.67	0.444	2.887	ALDOA,ALDOC,ENO2,FBP1,FBP2,GAPDH,GPI,PFKL,PFKP,PGAM2,PGK1,TPI1
FcŒ≥RIIB Signaling in B Lymphocytes	1.67	0.353	0.535	AKT1,BLNK,CACNA1A,CACNA1D,CACNA1G,CACNA1I,CACNA2D2,CACNA2D4,CACNB2,CACNB3,CACNB4,CACNG4,CACNG8,CATSPER2,CD79B,INPP5D,ITPR2,ITPR3,LYN,MAP2K4,MAPK10,PIK3C2B,PIK3CB,PIK3R3,PIK3R6,RAP1B,RAP2A,RAP2B,RASD1,RASD2
GŒ±i Signaling	1.67	0.329	0.507	ADCY2,ADCY7,ADORA1,ADRA2A,AGTR1,CHRM4,CNR1,DRD2,DRD4,FPR1,GABBR2,GNA14,GNAI1,GNAO1,GNAZ,GNB5,GNG11,GNG12,GNG2,GNG4,GNG7,GRM6,GUCY1A1,HTR1D,LPAR1,MAPK3,NPR3,NPY1R,OPRD1,PRKAG2,PRKAR2B,PTGER3,RAP1B,RAP1GAP,RAP2A,RAP2B,RASD1,RASD2,RGS14,RGS4,RGS7,S1PR1,S1PR3,SHC2,SHC3,TBXA2R
GPCR-Mediated Integration of Enteroendocrine Signaling Exemplified by an L Cell	1.66	0.36	-0.6	ADCY2,ADCY7,ADRB2,ADRB3,CCK,CCKAR,GIP,GIPR,GNA14,GNAI1,GRPR,GUCY1A1,ITPR2,ITPR3,NMB,NOTUM,NPY2R,PLCB1,PLCB2,PLCB4,PLCD1,PLCL1,PLCL2,PRKAG2,PRKAR2B,PYY,SSTR5
Th2 Pathway	1.64	0.328	0.557	ACVR1,ACVR1C,ACVR2A,APH1B,BHLHE41,CD28,CD4,CD40,GATA3,HLA-A,HLA-B,HLA-DMB,HLA-DPA1,HLA-DPB1,HLA-DQB1,HLA-DRB1,HLA-DRB5,ICAM1,IL1RL1,IL33,ITGB2,JAG1,JAG2,JAK2,JUN,NFATC2,NFKB1,NOTCH1,NOTCH3,NOTCH4,PIK3C2B,PIK3CB,PIK3R3,PIK3R6,PRKCQ,RUNX3,S1PR1,SOCS3,STAT4,TGFB1,TGFBR1,TGFBR3,TNFRSF4,TNFSF4,TSLP
Apelin Cardiomyocyte Signaling Pathway	1.64	0.343	2.401	AKT1,APLN,ATP2A1,ATP2A3,GNAI1,MAPK10,MAPK11,MAPK13,MAPK3,MYL10,MYL12A,MYL3,MYL4,MYL9,NOS3,NOTUM,PIK3C2B,PIK3CB,PIK3R3,PIK3R6,PLCB1,PLCB2,PLCB4,PLCD1,PLCL1,PLCL2,PLN,PRKCD,PRKCQ,PRKCZ,SLC8A1,SLC8A3,SLC9A5,TGFB1
Xenobiotic Metabolism CAR Signaling Pathway	1.64	0.316	0.516	ABCC2,ALDH16A1,ALDH1A2,ALDH1A3,ALDH1B1,ALDH2,ALDH3A2,ALDH3B1,ALDH5A1,ALDH6A1,CHST1,CHST10,CHST11,CHST13,CHST2,CHST3,CHST7,CREBBP,CYP3A5,FMO1,FMO2,FMO3,FMO5,GRIP1,GSTM1,GSTM5,GSTO2,GSTZ1,HS3ST1,HS3ST2,HS3ST3A1,HS3ST3B1,HS3ST5,HS6ST2,HSP90AA1,MAP2K1,MAP2K4,MAP2K5,MAPK3,MED1,MGST1,NCOA1,NDST1,NDST3,NOS2,PPM1L,PPP2CB,PPP2R2C,PPP2R3A,PRKCD,PRKCQ,PRKCZ,RXRA,SOD3,SULT1A1,SULT1C2,SULT1C4,SULT4A1,UGT2B4,U…
Œ≥-glutamyl Cycle	1.62	0.538	0.378	ANPEP,CHAC1,GCLC,GCLM,GGT1,GGT5,GGT7
p38 MAPK Signaling	1.62	0.333	1.715	CDC25B,CREB3L4,CREBBP,DUSP1,EEF2K,FADD,HSPB2,HSPB7,IL1R1,IL1R2,IL1RAP,IL1RAPL1,IL1RAPL2,IL1RL1,IL1RL2,IL33,IRAK2,IRAK3,MAP2K4,MAPK11,MAPK13,MEF2C,MEF2D,MKNK1,MYC,PLA2G2A,PLA2G4A,PLA2G4C,PLA2G6,RPS6KA1,RPS6KA2,RPS6KA4,RPS6KA5,SRF,TGFB1,TGFB3,TGFBR1,TIFA,TNFRSF1B,TP53
Maturity Onset Diabetes of Young (MODY) Signaling	1.61	0.354	NaN	ABCC8,ABCC9,APOB,APOD,APOE,APOL1,APOL4,APOL6,CACNA1A,CACNA1D,CACNA2D2,CACNA2D4,CACNB2,CACNB3,CACNB4,CACNG4,CACNG8,CREBBP,FOXA2,GAPDH,HNF1A,INSR,KCNJ11,KCNJ8,KLF11,NFKB1,NKX6-1,UCP2
Dopamine Receptor Signaling	1.61	0.354	1	ADCY2,ADCY7,CALY,COMT,DRD2,DRD4,GCH1,GUCY1A1,IL4I1,MAOA,MAOB,PPM1L,PPP1CB,PPP1R12A,PPP1R14A,PPP1R14C,PPP1R1B,PPP1R3C,PPP2CB,PPP2R2C,PPP2R3A,PRKAG2,PRKAR2B,PRL,QDPR,SLC18A2,SLC6A3,TH
IL-17 Signaling	1.61	0.316	0.911	AKT1,CCL20,CD70,CEBPB,CLCF1,CXCL5,FOS,HSP90AA1,IL11,IL15,IL17B,IL17D,IL17RE,IL33,JAK2,JUN,LEP,LIF,LTB,MAP2K4,MAPK10,MAPK11,MAPK13,MAPK3,mir-23,MMP13,MMP2,MMP3,MMP9,MUC5B,NFKB1,NOS2,PGF,PIK3C2B,PIK3CB,PIK3R3,PIK3R6,PROK1,PTGS2,RAP1B,RAP2A,RAP2B,RASD1,RASD2,RGS13,RGS16,SRSF1,TGFB1,TGFB3,TNFRSF11B,TNFSF10,TNFSF11,TNFSF12,TNFSF13B,TNFSF15,TNFSF4,TRAF3IP2,TRAF5,VEGFA
Leptin Signaling in Obesity	1.59	0.355	2.324	ADCY2,ADCY7,AKT1,FOXO1,GUCY1A1,JAK2,LEP,LEPR,MAP2K1,MAPK3,NOTUM,PDE3A,PDE3B,PIK3C2B,PIK3CB,PIK3R3,PIK3R6,PLCB1,PLCB2,PLCB4,PLCD1,PLCL1,PLCL2,POMC,PRKAG2,PRKAR2B,SOCS3
GDNF Family Ligand-Receptor Interactions	1.59	0.355	0.853	ARTN,DOK5,DOK6,DOK7,FOS,GDNF,GFRA1,GFRA2,IRS1,IRS2,ITPR2,ITPR3,JUN,MAP2K1,MAP2K4,MAPK10,MAPK3,PDLIM7,PIK3C2B,PIK3CB,PIK3R3,PIK3R6,RAP1B,RAP2A,RAP2B,RASD1,RASD2
Pyridoxal 5'-phosphate Salvage Pathway	1.59	0.364	-0.816	ACVR2A,CDK1,CDK18,CDK6,CDK8,DAPK1,DMPK,GRK6,LIMK1,LIMK2,MAK,MAP2K1,MAP2K4,MAP3K8,MAPK3,NEK2,PAK3,PLK1,PRKAA2,PRKCD,PRKCQ,PRKX,SGK1,TTK
fMLP Signaling in Neutrophils	1.59	0.328	0.707	ACTR2,ACTR3,ARPC1B,CAMK4,FPR1,GNA14,GNAI1,GNAO1,GNAZ,GNB5,GNG11,GNG12,GNG2,GNG4,GNG7,ITPR2,ITPR3,MAP2K1,MAPK3,NCF2,NFATC2,NFATC4,NFKB1,NFKBIA,NOX4,PIK3C2B,PIK3CB,PIK3R3,PIK3R6,PLCB1,PLCB2,PLCB4,PRKCD,PRKCQ,PRKCZ,RAC2,RAP1B,RAP2A,RAP2B,RASD1,RASD2,RELB,WAS
Erythropoietin Signaling Pathway	1.58	0.316	1.236	AKT1,BIRC3,CCND1,CCND2,CD70,CLCF1,CTNNB1,EPOR,FOS,FOXO3,IL11,IL15,IL17B,IL17D,IL33,IRS2,ITPR2,ITPR3,JAK2,JUN,LEP,LIF,LTB,MACROH2A2,MAP2K1,MAPK3,NFKB1,NFKBIA,NOS3,PIK3C2B,PIK3CB,PIK3R3,PIK3R6,PRKCD,PRKCQ,PRKCZ,PTPN6,RAC2,RAP1B,RAP2A,RAP2B,RASD1,RASD2,RELB,SHC2,SHC3,TGFB1,TGFB3,TNFSF10,TNFSF11,TNFSF12,TNFSF13B,TNFSF15,TNFSF4,TP53,WNT1
Cell Cycle Regulation by BTG Family Proteins	1.57	0.405	-2.111	BTG1,BTG2,CCND1,CCNE2,E2F1,E2F2,E2F6,E2F7,E2F8,HOXB9,PPM1L,PPP2CB,PPP2R2C,PPP2R3A,RB1
D-myo-inositol (1,4,5)-trisphosphate Degradation	1.57	0.5	-0.707	BPNT2,IMPA1,INPP1,INPP5D,INPP5E,INPP5F,INPP5J,SYNJ2
Parkinson's Signaling	1.57	0.5	NaN	CASP3,GPR37,MAPK11,MAPK13,PRKN,SNCA,SNCAIP,UCHL1
Prostate Cancer Signaling	1.56	0.333	NaN	AKT1,BCL2,CCND1,CCNE2,CHUK,CREB3L4,CREBBP,CTNNB1,E2F1,E2F2,E2F6,FOXO1,HDAC2,HDAC4,HDAC5,HDAC7,HSP90AA1,KLK3,LEF1,MAP2K1,MAPK3,NFKB1,NFKBIA,NKX3-1,PIK3C2B,PIK3CB,PIK3R3,PIK3R6,RAP1B,RAP2A,RAP2B,RASD1,RASD2,RB1,RBL1,RELB,SUV39H1,TP53
Glioma Invasiveness Signaling	1.56	0.356	-0.626	DIRAS3,F2R,FNBP1,HMMR,ITGAV,MAPK3,MMP2,MMP9,PIK3C2B,PIK3CB,PIK3R3,PIK3R6,PLAU,RAC2,RAP1B,RAP2A,RAP2B,RASD1,RASD2,RHOC,RHOD,RHOJ,RHOQ,RHOU,RND3,TIMP3
4-1BB Signaling in T Lymphocytes	1.56	0.412	0.302	CHUK,IKBKE,JUN,MAP2K1,MAP2K4,MAPK10,MAPK11,MAPK13,MAPK3,NFKB1,NFKBIA,RELB,TNFRSF9,TRAF1
Adrenomedullin signaling pathway	1.56	0.312	1.336	ADCY2,ADCY7,ADM,AKT1,BCL2,CAMK4,CASP3,CEBPB,FOS,GNA14,GPR37,GUCY1A1,GUCY1A2,GUCY2D,IL33,ITPR2,ITPR3,KCNN1,KCNN3,KCNN4,KCNQ3,MAP2K1,MAP2K4,MAP2K5,MAPK10,MAPK11,MAPK13,MAPK3,MMP2,MYLK2,NFKB1,NOS3,NOTUM,NPR2,NPR3,PIK3C2B,PIK3CB,PIK3R3,PIK3R6,PLCB1,PLCB2,PLCB4,PLCD1,PLCL1,PLCL2,PPARG,PRKAG2,PRKAR2B,PRKG1,PRKG2,PTK2B,RAMP2,RAP1B,RAP2A,RAP2B,RASD1,RASD2,RELB,RXRA,SHC2,SHC3,TFAP2E
Chemokine Signaling	1.54	0.35	0.6	CAMK1,CAMK1G,CAMK2A,CAMK2D,CAMK4,CCL5,CXCL12,FOS,GNAI1,JUN,LIMK1,LIMK2,MAP2K1,MAPK11,MAPK13,MAPK3,PLCB1,PLCB2,PLCB4,PPP1CB,PPP1R12A,PPP1R12B,PTK2B,RAP1B,RAP2A,RAP2B,RASD1,RASD2
Superpathway of D-myo-inositol (1,4,5)-trisphosphate Metabolism	1.54	0.455	0	BPNT2,IMPA1,INPP1,INPP5D,INPP5E,INPP5F,INPP5J,IPMK,ITPKA,SYNJ2
Aldosterone Signaling in Epithelial Cells	1.52	0.317	1.877	CRYAB,DNAJA1,DNAJB4,DNAJB6,DNAJC10,DNAJC12,DNAJC13,DNAJC15,DNAJC22,DNAJC4,DNAJC6,DNAJC9,DUSP1,HSP90AA1,HSPA12B,HSPA13,HSPA1A/HSPA1B,HSPA2,HSPA4L,HSPA8,HSPB2,HSPB7,HSPB8,HSPH1,ITPR2,ITPR3,KCNMA1,KCNMB1,KCNMB2,KCNMB4,MAP2K1,MAPK3,NOTUM,NR3C2,PIK3C2B,PIK3CB,PIK3R3,PIK3R6,PIP5K1C,PIP5KL1,PLCB1,PLCB2,PLCB4,PLCD1,PLCL1,PLCL2,PRKCD,PRKCQ,PRKCZ,SACS,SCNN1B,SGK1
Role of IL-17A in Arthritis	1.51	0.368	NaN	CCL20,CCL5,CXCL5,MAP2K1,MAP2K4,MAPK10,MAPK11,MAPK13,MAPK3,MMP1,MMP13,NFKB1,NFKBIA,NOS2,PIK3C2B,PIK3CB,PIK3R3,PIK3R6,PTGS2,RELB,RPS6KA1
CD40 Signaling	1.51	0.358	0.447	CD40,CHUK,FOS,ICAM1,IKBKE,JUN,MAP2K1,MAP2K4,MAP2K5,MAPK10,MAPK11,MAPK13,MAPK3,NFKB1,NFKBIA,PIK3C2B,PIK3CB,PIK3R3,PIK3R6,PTGS1,PTGS2,RELB,TRAF1,TRAF5
MIF Regulation of Innate Immunity	1.51	0.386	2	FOS,JUN,LY96,MAP2K4,MAPK10,MAPK3,NFKB1,NFKBIA,NOS2,PLA2G2A,PLA2G4A,PLA2G4C,PLA2G6,PTGS2,RELB,TLR4,TP53
Paxillin Signaling	1.51	0.333	-1.043	ACTA2,ACTB,ACTC1,ACTG2,ACTN1,ARHGEF6,DOCK1,ITGA1,ITGA2,ITGA3,ITGA7,ITGA8,ITGA9,ITGAL,ITGAV,ITGB2,ITGB4,ITGB6,ITGB7,MAP2K4,MAPK10,MAPK11,MAPK13,PAK3,PARVA,PIK3C2B,PIK3CB,PIK3R3,PIK3R6,PTK2B,RAP1B,RAP2A,RAP2B,RASD1,RASD2,VCL
RAR Activation	1.5	0.309	NaN	ACTB,ADCY2,ADCY7,ADH1B,AKR1C1/AKR1C2,AKR1C3,AKT1,ALDH1A2,ALDH1A3,ARID1A,CRABP2,CREBBP,CYP26A1,DHRS3,DPF1,DUSP1,FOS,GTF2H5,GUCY1A1,HSD17B6,IL3RA,JAK2,JUN,LRAT,MAP2K1,MAP2K4,MAPK10,MAPK11,MAPK13,MED1,MMP1,NCOA1,NFKB1,NR2F1,NR2F2,PBRM1,PHF10,PIK3CB,PIK3R3,PNRC1,PRKAG2,PRKAR2B,PRKCD,PRKCQ,PRKCZ,RARB,RBP1,RBP4,RDH10,RDH16,RELB,RPL7A,RXRA,SMAD6,SMAD7,SMAD9,SMARCB1,SMARCC1,SMARCD3,TGFB1,TGFB3,VEGFA,ZBTB…
P2Y Purigenic Receptor Signaling Pathway	1.48	0.323	2.333	ADCY2,ADCY7,AKT1,CREB3L4,CREBBP,FOS,GNAI1,GNB5,GNG11,GNG12,GNG2,GNG4,GNG7,GUCY1A1,JUN,MAP2K1,MAPK3,MYC,NFKB1,NOTUM,P2RY11,P2RY2,PIK3C2B,PIK3CB,PIK3R3,PIK3R6,PLCB1,PLCB2,PLCB4,PLCD1,PLCL1,PLCL2,PRKAG2,PRKAR2B,PRKCD,PRKCQ,PRKCZ,RAP1B,RAP2A,RAP2B,RASD1,RASD2,RELB
Estrogen-Dependent Breast Cancer Signaling	1.47	0.346	0.943	AKR1B15,AKR1C1/AKR1C2,AKT1,CCND1,CREB3L4,CREBBP,CYP19A1,DHRS11,ESR1,FOS,HSD17B11,HSD17B14,HSD17B6,HSD17B8,IGF1,JUN,MAPK3,NFKB1,PIK3C2B,PIK3CB,PIK3R3,PIK3R6,RAP1B,RAP2A,RAP2B,RASD1,RASD2,RELB
Oxytocin In Spinal Neurons Signaling Pathway	1.45	0.4	1.069	ABCC8,ABCC9,CAMKK1,GUCY1A1,GUCY1A2,GUCY2D,KCNJ11,KCNJ8,NOS1,NPR2,NPR3,PRKG1,PRKG2,TRPV1
Coagulation System	1.45	0.4	0	BDKRB2,F13A1,F2R,F3,F5,F8,PLAT,PLAU,PROS1,SERPINA1,SERPINA5,SERPINF2,TFPI,THBD
Role of WNT/GSK-3Œ≤ Signaling in the Pathogenesis of Influenza	1.44	0.346	1.342	CTNNB1,DVL1,FZD1,FZD2,FZD3,FZD5,FZD6,FZD8,FZD9,HNF1A,IFNE,LEF1,NCOA1,SIAH1,TCF3,TCF7,TCF7L1,WNT1,WNT10B,WNT11,WNT16,WNT2B,WNT4,WNT5A,WNT5B,WNT7B,WNT9A
HER-2 Signaling in Breast Cancer	1.44	0.304	-0.254	AKT1,AREG,BCL2L11,BIRC5,CASP3,CASP6,CCND1,CCNE2,CHUK,COX17,COX4I1,COX6A2,COX7A1,CYB5A,EGF,ELF4,ELK3,ERBB3,ETS2,FOS,FOXO1,FOXO3,FRK,FYN,HBEGF,IKBKE,ITGB2,ITGB4,ITGB6,ITGB7,JUN,KPNB1,LYN,MAP2K1,MAPK3,MMP2,MTCL1,MYC,NFKB1,NFKBIA,NRG1,NUP107,NUP153,NUP35,NUP50,NUP93,PARD6G,PGR,PIK3C2B,PIK3CB,PIK3R3,PIK3R6,PRKCD,PRKCQ,PRKCZ,PTGS2,RAP1B,RAP2A,RAP2B,RASD1,RASD2,RB1,RBL1,RELB,SURF1,TGFA,TP53,TP53RK,TPR
Apelin Muscle Signaling Pathway	1.44	0.375	2.646	AKT1,APLN,GNA14,GNAI1,GNAO1,GNAZ,GNB5,GNG11,GNG12,GNG2,GNG4,GNG7,NOS3,PRKAA2,PRKAB2,PRKAG2,PRKAG3,SLC2A4
PFKFB4 Signaling Pathway	1.44	0.375	1.414	CREB3L4,CREBBP,FBP1,FBP2,FGF2,GPI,MAP2K1,MAP2K4,MAP2K5,MAPK3,PFKFB4,PRKAG2,PRKAR2B,RPS6KA5,TGFB1,TGFB3,TP53,XDH
Eicosanoid Signaling	1.43	0.353	1	ABHD3,AKR1C3,ALOX12,ALOX12B,ALOX15B,ALOX5AP,CYSLTR1,DPEP1,GGT1,LTC4S,PLA2G2A,PLA2G4A,PLA2G4C,PLA2G6,PLAAT3,PLB1,PTGER2,PTGER3,PTGES,PTGFR,PTGIR,PTGS1,PTGS2,TBXA2R
Dopamine Degradation	1.43	0.406	0.277	ALDH1A2,ALDH1A3,ALDH1B1,ALDH2,ALDH3A2,ALDH3B1,COMT,IL4I1,MAOA,MAOB,SULT1A1,SULT1C2,SULT1C4
Cancer Drug Resistance By Drug Efflux	1.43	0.362	NaN	ABCC10,ABCC2,AKT1,FOXO1,FOXO3,FOXO4,FOXO6,MAP2K1,MAPK3,mir-154,mir-27,NFKB1,PIK3CB,PIK3R3,PTGS2,RAP1B,RAP2A,RAP2B,RASD1,RASD2,TP53
Chondroitin and Dermatan Biosynthesis	1.43	0.667	1	CHSY1,CHSY3,CSGALNACT1,CSGALNACT2
Phenylalanine Degradation IV (Mammalian, via Side Chain)	1.42	0.5	1.134	ALDH2,ALDH3A2,HPD,IL4I1,MAOA,MAOB,SLC27A2
Phagosome Maturation	1.42	0.314	NaN	ATP6AP1L,ATP6V0D2,ATP6V0E2,ATP6V1B1,CTSC,CTSD,CTSF,CTSH,CTSK,CTSS,CTSV,CTSW,DYNC1I1,DYNC1LI2,DYNLL1,DYNLRB2,GPAA1,HLA-A,HLA-B,HLA-C,HLA-DRB1,HLA-DRB5,HLA-E,HLA-F,HLA-G,LPO,MR1,NCF2,NOS1,NOX4,RAB7A,RAB7B,RAC2,SNAP25,STX16,STX1A,STX1B,TAP1,TUBA1A,TUBA1B,TUBA1C,TUBA4A,TUBB2A,TUBB2B,TUBB6,VAMP2,VPS18,VPS33A,VPS37B,YKT6
Apelin Liver Signaling Pathway	1.4	0.423	0.302	APLN,COL10A1,COL11A2,COL18A1,COL2A1,COL3A1,COL5A3,EDN1,IRS1,MAP2K4,MAPK10
1D-myo-inositol Hexakisphosphate Biosynthesis II (Mammalian)	1.4	0.471	-1.414	INPP5D,INPP5E,INPP5F,INPP5J,IPMK,ITPK1,ITPKA,SYNJ2
Role of Pattern Recognition Receptors in Recognition of Bacteria and Viruses	1.39	0.314	0.6	C3AR1,C5AR1,CCL5,CD70,CLCF1,CLEC7A,DDX58,IL11,IL15,IL17B,IL17D,IL33,IRF7,LEP,LIF,LTB,MAP2K4,MAPK10,MAPK3,NFKB1,NLRC4,NLRP3,NOD1,NOD2,OAS2,OAS3,PIK3C2B,PIK3CB,PIK3R3,PIK3R6,PRKCD,PRKCQ,PRKCZ,PTX3,RELB,TGFB1,TGFB3,TLR1,TLR2,TLR3,TLR4,TLR5,TLR6,TNFSF10,TNFSF11,TNFSF12,TNFSF13B,TNFSF15,TNFSF4
Vitamin-C Transport	1.39	0.435	1.414	GJB2,GSTO2,LRRC8B,LRRC8E,NXN,SLC23A2,SLC2A3,SLC2A4,STOM,TXNRD2
Sumoylation Pathway	1.39	0.33	0.784	ARHGDIB,CREBBP,DIRAS3,DNMT3A,FNBP1,FOS,HDAC2,ISG20,JUN,KDM1A,MAP2K4,MAPK10,MYB,NFKB1,NFKBIA,PCNA,PIAS1,RAC2,RANGAP1,RCC1,RFC2,RFC3,RHOC,RHOD,RHOJ,RHOQ,RHOU,RND3,SAE1,SENP1,SNCA,SP100,TP53,ZEB1
Intrinsic Prothrombin Activation Pathway	1.39	0.381	1.807	COL10A1,COL11A2,COL18A1,COL2A1,COL3A1,COL5A3,F13A1,F5,F8,KLK1,KLK10,KLK2,KLK3,KLK4,PROS1,THBD
Granulocyte Adhesion and Diapedesis	1.37	0.307	NaN	C5AR1,CCL20,CCL28,CCL5,CCR7,CLDN1,CLDN11,CLDN14,CLDN18,CLDN23,CLDN4,CLDN7,CX3CL1,CXCL12,CXCL13,CXCL14,CXCL16,CXCL5,EZR,FPR1,GNAI1,ICAM1,ICAM2,IL1R1,IL1R2,IL1RAP,IL1RAPL1,IL1RAPL2,IL1RL1,IL1RL2,IL33,ITGB2,MMP1,MMP10,MMP11,MMP13,MMP14,MMP16,MMP2,MMP20,MMP21,MMP23B,MMP28,MMP3,MMP7,MMP8,MMP9,MSN,NGFR,PECAM1,PF4,SDC1,SDC2,SDC3,SDC4,TNFRSF11B,TNFRSF1B,VCAM1
Clathrin-mediated Endocytosis Signaling	1.35	0.306	NaN	ACTA2,ACTB,ACTC1,ACTG2,ACTR2,ACTR3,AMPH,AP1S2,APOB,APOD,APOE,APOL1,ARPC1B,ARRB1,CLTCL1,CLU,DAB2,DNM3,EGF,EPHB2,F2R,FGF1,FGF11,FGF13,FGF14,FGF18,FGF2,FGF5,FGF7,HIP1,HSPA8,IGF1,ITGB2,ITGB4,ITGB6,ITGB7,LDLR,LDLRAP1,MYO1E,ORM1,ORM2,PDGFA,PDGFB,PDGFD,PGF,PIK3C2B,PIK3CB,PIK3R3,PIK3R6,PIP5K1C,PROK1,RAB7A,RBP4,SERPINA1,SH3GL3,SH3KBP1,STON2,TF,VEGFA
HGF Signaling	1.35	0.318	0.784	AKT1,CCND1,DOCK1,ELF4,ELK3,ETS2,FOS,HGF,ITGA1,ITGA2,ITGA3,ITGA7,ITGA8,ITGA9,ITGAL,ITGAV,ITGB2,ITGB4,ITGB6,ITGB7,JUN,MAP2K1,MAP2K4,MAP3K10,MAP3K13,MAP3K4,MAP3K8,MAPK10,MAPK3,PIK3C2B,PIK3CB,PIK3R3,PIK3R6,PRKCD,PRKCQ,PRKCZ,PTGS2,RAP1B,RAP2A,RAP2B,RASD1,RASD2
Airway Pathology in Chronic Obstructive Pulmonary Disease	1.34	0.322	NaN	APOD,CCL20,CD70,CLCF1,FGF1,FGF11,FGF13,FGF14,FGF18,FGF2,FGF5,FGF7,IL11,IL15,IL17B,IL17D,IL23A,IL33,LCN1,LEP,LIF,LTB,MMP1,MMP2,MMP8,MMP9,ORM1,ORM2,RBP4,TGFB1,TGFB3,TNFSF10,TNFSF11,TNFSF12,TNFSF13B,TNFSF15,TNFSF4,TSLP
Oxytocin In Brain Signaling Pathway	1.34	0.305	2.582	ABHD3,AKT1,CACNA1A,CACNA1D,CACNA1G,CACNA1I,CACNA2D2,CACNA2D4,CACNB2,CACNB3,CACNB4,CACNG4,CACNG8,CAMK4,CAMKK1,CATSPER2,CREB3L4,CREBBP,EIF2A,GNAI1,GNAO1,GNB5,GNG11,GNG12,GNG2,GNG4,GNG7,ITPR2,ITPR3,MAP2K1,MAPK3,MEF2C,MEF2D,NFKB1,NLRP1,NLRP3,PIK3C2B,PIK3CB,PIK3R3,PIK3R6,PLA2G2A,PLA2G4A,PLA2G4C,PLA2G6,PLAAT3,PLB1,PRKCD,PRKCQ,PRKCZ,PTGS1,PTGS2,PYCARD,RAP1B,RAP2A,RAP2B,RASD1,RASD2,SLC12A5,TLR4,TRPV1
Role of OCT4 in Mammalian Embryonic Stem Cell Pluripotency	1.32	0.37	0	BRCA1,CASP6,CCNF,ETS2,FOXA2,IGF2BP1,JARID2,NR2F1,NR2F2,POU5F1,PPP1R8,RB1,SALL4,SPP1,TDRD7,TP53,WWP2
CSDE1 Signaling Pathway	1.32	0.357	2.357	AKT1,BCYRN1,CNOT6,CTNNB1,FN1,FOS,FUS,MYC,PABPC3,PABPC4,PABPC5,PIWIL2,PIWIL4,RPL9,SDC4,SNAI1,SNAI2,SYNCRIP,TGFB1,TNC
Œ±-Adrenergic Signaling	1.31	0.324	1.886	ADCY2,ADCY7,ADRA2A,CAMK4,GNA14,GNAI1,GNAO1,GNAZ,GNB5,GNG11,GNG12,GNG2,GNG4,GNG7,GUCY1A1,GYS1,ITPR2,ITPR3,MAP2K1,MAPK3,PHKG1,PRKAG2,PRKAR2B,PRKCD,PRKCQ,PRKCZ,PYGL,PYGM,RAP1B,RAP2A,RAP2B,RASD1,RASD2,SLC8A1,SLC8A3
ERBB Signaling	1.31	0.33	0.378	AKT1,AREG,EGF,ERBB3,FOS,FOXO1,HBEGF,JUN,MAP2K1,MAP2K4,MAPK10,MAPK11,MAPK13,MAPK3,NRG1,NRG2,NRG3,PAK3,PIK3C2B,PIK3CB,PIK3R3,PIK3R6,PRKCD,PRKCQ,PRKCZ,RAP1B,RAP2A,RAP2B,RASD1,RASD2,TGFA
B Cell Activating Factor Signaling	1.3	0.372	0	CHUK,FOS,IKBKE,JUN,MAP2K4,MAPK10,MAPK11,MAPK13,NFATC2,NFATC4,NFKB1,NFKBIA,RELB,TNFSF13B,TRAF1,TRAF5
Oncostatin M Signaling	1.3	0.372	-0.277	CHI3L1,EPAS1,JAK2,MAP2K1,MAPK3,MMP1,MMP13,MMP3,OSMR,PLAU,RAP1B,RAP2A,RAP2B,RASD1,RASD2,TIMP3
Melatonin Degradation II	1.3	0.75	NaN	IL4I1,MAOA,MAOB
Acetate Conversion to Acetyl-CoA	1.3	0.75	NaN	ACSL1,ACSS1,ACSS3
